# Supplementary material for: Genome-wide identification and expression analysis of the ftsH protein family and its response to abiotic stress in Nicotiana tabacum L
Source: BMC Genomics. 2022 Jul 12;23:503. doi: 10.1186/s12864-022-08719-x (PMC9281163; doi:10.1186/s12864-022-08719-x)
Supplement: Supplementary file 1 — Additional file 1: Table S1. List of the 20 NtftsH genes identified in this study. [file 12864_2022_8719_MOESM1_ESM.xlsx]

## Sheet: Sheet1
List of the 20 NtftsH genes identified in this study
Gene	Gene ID	chromosome	Start	end	No. of exon	No. of intron	a.a. length	Pi	Mw(KDa)	Subcellular localization
Nitab4.5_0000705g0160	NtftsH1	Nt02	13748890	13756992	8	7	822	8.52	90.7104	Chloroplast. Nucleus
Nitab4.5_0000349g0340	NtftsH2	Nt05	9569659	9574614	5	4	618	6.54	68.5793	Chloroplast. Nucleus
Nitab4.5_0005625g0030	NtftsH3	Nt06	108389852	108409728	28	27	1239	6.18	135.533	Nucleus
Nitab4.5_0006529g0020	NtftsH4	Nt08	92707360	92723423	19	18	1000	6.57	114.749	Chloroplast. Nucleus
Nitab4.5_0000588g0220	NtftsH5	Nt12	124367763	124371333	5	4	708	6.06	76.1036	Chloroplast
Nitab4.5_0000174g0060	NtftsH6	Nt12	71023147	71036283	16	15	832	7.51	93.4101	Chloroplast. Nucleus
Nitab4.5_0000612g0020	NtftsH7	Nt14	85248582	85253725	4	3	669	9.58	74.0846	Nucleus
Nitab4.5_0003622g0010	NtftsH8	Nt16	51404214	51417013	15	14	819	7.49	92.0796	Chloroplast. Nucleus
Nitab4.5_0002192g0060	NtftsH9	Nt16	31381588	31413926	10	9	456	5.83	51.4765	Chloroplast. Nucleus
Nitab4.5_0000108g0050	NtftsH10	Nt17	142001769	142004984	5	4	641	5.72	69.682	Chloroplast
Nitab4.5_0000102g0170	NtftsH11	Nt17	43944814	43955528	13	12	780	7.63	84.9081	Chloroplast. Nucleus
Nitab4.5_0001970g0080	NtftsH12	Nt17	1487320	1496594	13	12	801	6.82	87.2516	Chloroplast. Nucleus
Nitab4.5_0003909g0010	NtftsH13	Nt18	74491954	74495121	4	3	591	9.63	67.4954	Nucleus
Nitab4.5_0000249g0010	NtftsH14	Nt19	136772835	136776085	4	3	705	5.9	75.5986	Chloroplast
Nitab4.5_0000227g0010	NtftsH15	Nt22	161278793	161286244	7	6	667	8.52	72.3905	Chloroplast. Nucleus
Nitab4.5_0000337g0200	NtftsH16	Nt23	29899326	29902818	5	4	716	6.22	76.6334	Chloroplast
Nitab4.5_0000798g0070	NtftsH17	Nt23	800440	808112	15	14	953	8.35	107.522	Mitochondrion. Nucleus
Nitab4.5_0001911g0110	NtftsH18	Nt24	30838317	30842220	5	4	692	5.61	76.8697	Chloroplast. Nucleus
Nitab4.5_0000527g0220	NtftsH19	Nt24	30882476	30892136	9	8	779	8.37	85.8407	Chloroplast. Nucleus
Nitab4.5_0000388g0100	NtftsH20	Nt24	65077819	65099083	16	15	892	7.64	102.523	Chloroplast. Nucleus.
