# Supplementary material for: Genome-wide identification and expression analysis of the ftsH protein family and its response to abiotic stress in Nicotiana tabacum L
Source: BMC Genomics. 2022 Jul 12;23:503. doi: 10.1186/s12864-022-08719-x (PMC9281163; doi:10.1186/s12864-022-08719-x)
Supplement: Supplementary file 4 — Additional file 4: Table S2. List of the tandem repeat gene pairs of ftsH in tobacco. [file 12864_2022_8719_MOESM4_ESM.xlsx]

## Sheet: GenePair.NtftsH.tab
List of the tandem repeat gene pairs of ftsH in tobacco
Chr	Gene Name	Gene ID		Chr	Gene Name	Gene ID
Nt02	NtftsH1	Nitab4.5_0000705g0160.1	~~~~~	Nt05	NtftsH2	Nitab4.5_0000349g0340.1
Nt02	NtftsH1	Nitab4.5_0000705g0160.1	~~~~~	Nt24	NtftsH18	Nitab4.5_0001911g0110.1
Nt05	NtftsH2	Nitab4.5_0000349g0340.1	~~~~~	Nt24	NtftsH18	Nitab4.5_0001911g0110.1
Nt12	NtftsH6	Nitab4.5_0000174g0060.1	~~~~~	Nt16	NtftsH8	Nitab4.5_0003622g0010.1
