# Supplementary material for: Genome-wide identification and expression analysis of the ftsH protein family and its response to abiotic stress in Nicotiana tabacum L
Source: BMC Genomics. 2022 Jul 12;23:503. doi: 10.1186/s12864-022-08719-x (PMC9281163; doi:10.1186/s12864-022-08719-x)
Supplement: Supplementary file 5 — Additional file 5: Table S3. Summary of cis-elements is in the promoter regions of ftsH family genes in tobacco. [file 12864_2022_8719_MOESM5_ESM.xlsx]

## Sheet: Sheet1
Additional file 5 Table S2. Summary of cis-elements is in the promoter regions of ftsH family genes in tobacco
Gene Name	Gene ID	Site Name	Sequence	Position	Strand	Function
NtftsH1	Nitab4.5_0000705g0160.1	ABRE	ACGTG	940	-	abscisic acid responsiveness
NtftsH1	Nitab4.5_0000705g0160.1	ARE	AAACCA	1565	+	anaerobic induction element
NtftsH1	Nitab4.5_0000705g0160.1	TGA-element	AACGAC	1688	+	auxin-responsive
NtftsH1	Nitab4.5_0000705g0160.1	TC-rich repeats	GTTTTCTTAC	347	+	defense and stress responsiveness
NtftsH1	Nitab4.5_0000705g0160.1	TC-rich repeats	ATTCTCTAAC	496	+	defense and stress responsiveness
NtftsH1	Nitab4.5_0000705g0160.1	TCT-motif	TCTTAC	351	+	light responsive element
NtftsH1	Nitab4.5_0000705g0160.1	TCT-motif	TCTTAC	820	+	light responsive element
NtftsH1	Nitab4.5_0000705g0160.1	G-Box	CACGTT	940	+	light responsive element
NtftsH1	Nitab4.5_0000705g0160.1	ATCT-motif	AATCTAATCC	1308	+	light responsive element
NtftsH1	Nitab4.5_0000705g0160.1	Box 4	ATTAAT	15	+	light responsive element
NtftsH1	Nitab4.5_0000705g0160.1	Box 4	ATTAAT	407	+	light responsive element
NtftsH1	Nitab4.5_0000705g0160.1	Box 4	ATTAAT	1271	-	light responsive element
NtftsH1	Nitab4.5_0000705g0160.1	Box 4	ATTAAT	1554	-	light responsive element
NtftsH1	Nitab4.5_0000705g0160.1	TGACG-motif	TGACG	1619	-	MeJA-responsiveness
NtftsH1	Nitab4.5_0000705g0160.1	CGTCA-motif	CGTCA	1619	+	MeJA-responsiveness
NtftsH1	Nitab4.5_0000705g0160.1	CAT-box	GCCACT	1097	+	meristem expression
NtftsH1	Nitab4.5_0000705g0160.1	CCAAT-box	CAACGG	1885	-	MYBHv1 binding site
NtftsH1	Nitab4.5_0000705g0160.1	TCA-element	CCATCTTTTT	853	+	salicylic acid responsiveness
NtftsH2	Nitab4.5_0000349g0340.1	ARE	AAACCA	490	-	anaerobic induction element
NtftsH2	Nitab4.5_0000349g0340.1	ARE	AAACCA	935	-	anaerobic induction element
NtftsH2	Nitab4.5_0000349g0340.1	ARE	AAACCA	1426	-	anaerobic induction element
NtftsH2	Nitab4.5_0000349g0340.1	ARE	AAACCA	1482	+	anaerobic induction element
NtftsH2	Nitab4.5_0000349g0340.1	TATC-box	TATCCCA	1320	-	gibberellin-responsiveness
NtftsH2	Nitab4.5_0000349g0340.1	GT1-motif	GGTTAAT	31	-	light responsive element
NtftsH2	Nitab4.5_0000349g0340.1	GT1-motif	GGTTAA	32	-	light responsive element
NtftsH2	Nitab4.5_0000349g0340.1	I-box	gGATAAGGTG	466	-	light responsive element
NtftsH2	Nitab4.5_0000349g0340.1	I-box	ccttatcct	468	+	light responsive element
NtftsH2	Nitab4.5_0000349g0340.1	I-box	TAGATAACC	901	-	light responsive element
NtftsH2	Nitab4.5_0000349g0340.1	GATA-motif	AAGGATAAGG	468	-	light responsive element
NtftsH2	Nitab4.5_0000349g0340.1	Gap-box	CAAATGAA(A/G)A	1908	-	light responsive element
NtftsH2	Nitab4.5_0000349g0340.1	GA-motif	ATAGATAA	903	-	light responsive element
NtftsH2	Nitab4.5_0000349g0340.1	Box 4	ATTAAT	521	+	light responsive element
NtftsH2	Nitab4.5_0000349g0340.1	Box 4	ATTAAT	1761	-	light responsive element
NtftsH2	Nitab4.5_0000349g0340.1	MRE	AACCTAA	1361	-	MYB
NtftsH2	Nitab4.5_0000349g0340.1	O2-site	GATGACATGG	1264	+	zein metabolism
NtftsH3	Nitab4.5_0005625g0030.1	ABRE	AACCCGG	1272	-	abscisic acid responsiveness
NtftsH3	Nitab4.5_0005625g0030.1	ABRE	AACCCGG	1624	-	abscisic acid responsiveness
NtftsH3	Nitab4.5_0005625g0030.1	GT1-motif	GGTTAA	232	+	light responsive element
NtftsH3	Nitab4.5_0005625g0030.1	GT1-motif	GGTTAAT	1220	+	light responsive element
NtftsH3	Nitab4.5_0005625g0030.1	GATA-motif	AAGATAAGATT	1829	+	light responsive element
NtftsH3	Nitab4.5_0005625g0030.1	I-box	cCATATCCAAT	1323	-	light responsive element
NtftsH3	Nitab4.5_0005625g0030.1	G-box	CACGAC	873	+	light responsive element
NtftsH3	Nitab4.5_0005625g0030.1	Box 4	ATTAAT	44	+	light responsive element
NtftsH3	Nitab4.5_0005625g0030.1	Box 4	ATTAAT	365	+	light responsive element
NtftsH3	Nitab4.5_0005625g0030.1	Box 4	ATTAAT	749	+	light responsive element
NtftsH3	Nitab4.5_0005625g0030.1	Box 4	ATTAAT	852	+	light responsive element
NtftsH3	Nitab4.5_0005625g0030.1	Box 4	ATTAAT	1017	-	light responsive element
NtftsH3	Nitab4.5_0005625g0030.1	Box 4	ATTAAT	1354	-	light responsive element
NtftsH3	Nitab4.5_0005625g0030.1	LTR	CCGAAA	630	+	low-temperature responsiveness
NtftsH3	Nitab4.5_0005625g0030.1	CGTCA-motif	CGTCA	6	-	MeJA-responsiveness
NtftsH3	Nitab4.5_0005625g0030.1	CGTCA-motif	CGTCA	1095	-	MeJA-responsiveness
NtftsH3	Nitab4.5_0005625g0030.1	TGACG-motif	TGACG	6	+	MeJA-responsiveness
NtftsH3	Nitab4.5_0005625g0030.1	TGACG-motif	TGACG	1095	+	MeJA-responsiveness
NtftsH3	Nitab4.5_0005625g0030.1	CAT-box	GCCACT	129	-	meristem expression
NtftsH3	Nitab4.5_0005625g0030.1	MBS	CAACTG	2	+	MYB
NtftsH4	Nitab4.5_0006529g0020.1	ABRE	ACGTG	1800	+	abscisic acid responsiveness
NtftsH4	Nitab4.5_0006529g0020.1	ARE	AAACCA	828	+	anaerobic induction element
NtftsH4	Nitab4.5_0006529g0020.1	ARE	AAACCA	1861	+	anaerobic induction element
NtftsH4	Nitab4.5_0006529g0020.1	circadian	CAAAGATATC	119	+	circadian control
NtftsH4	Nitab4.5_0006529g0020.1	TC-rich repeats	ATTCTCTAAC	908	+	defense and stress responsiveness
NtftsH4	Nitab4.5_0006529g0020.1	P-box	CCTTTTG	1098	-	gibberellin-responsive element
NtftsH4	Nitab4.5_0006529g0020.1	P-box	CCTTTTG	1659	+	gibberellin-responsive element
NtftsH4	Nitab4.5_0006529g0020.1	LAMP-element	CTTTATCA	307	+	light responsive element
NtftsH4	Nitab4.5_0006529g0020.1	TCCC-motif	TCTCCCT	1811	-	light responsive element
NtftsH4	Nitab4.5_0006529g0020.1	chs-CMA1a	TTACTTAA	1311	+	light responsive element
NtftsH4	Nitab4.5_0006529g0020.1	I-box	cCATATCCAAT	1022	+	light responsive element
NtftsH4	Nitab4.5_0006529g0020.1	I-box	AAGATAAGGCT	1959	-	light responsive element
NtftsH4	Nitab4.5_0006529g0020.1	I-box	gGATAAGGTG	1991	-	light responsive element
NtftsH4	Nitab4.5_0006529g0020.1	AE-box	AGAAACAA	744	+	light responsive element
NtftsH4	Nitab4.5_0006529g0020.1	G-box	CACGTC	1799	-	light responsive element
NtftsH4	Nitab4.5_0006529g0020.1	Box 4	ATTAAT	1706	-	light responsive element
NtftsH4	Nitab4.5_0006529g0020.1	LTR	CCGAAA	1938	+	low-temperature responsiveness
NtftsH4	Nitab4.5_0006529g0020.1	TGACG-motif	TGACG	1798	+	MeJA-responsiveness
NtftsH4	Nitab4.5_0006529g0020.1	CGTCA-motif	CGTCA	1798	-	MeJA-responsiveness
NtftsH4	Nitab4.5_0006529g0020.1	CAT-box	GCCACT	781	+	meristem expression
NtftsH4	Nitab4.5_0006529g0020.1	CAT-box	GCCACT	989	-	meristem expression
NtftsH4	Nitab4.5_0006529g0020.1	CCAAT-box	CAACGG	1722	-	MYBHv1 binding site
NtftsH4	Nitab4.5_0006529g0020.1	TCA-element	TCAGAAGAGG	1268	-	salicylic acid responsiveness
NtftsH4	Nitab4.5_0006529g0020.1	O2-site	GTTGACGTGA	1796	+	zein metabolism
NtftsH5	Nitab4.5_0000588g0220.1	ABRE	TACGGTC	60	-	abscisic acid responsiveness
NtftsH5	Nitab4.5_0000588g0220.1	ABRE	ACGTG	1720	-	abscisic acid responsiveness
NtftsH5	Nitab4.5_0000588g0220.1	ARE	AAACCA	324	+	anaerobic induction element
NtftsH5	Nitab4.5_0000588g0220.1	ARE	AAACCA	1489	-	anaerobic induction element
NtftsH5	Nitab4.5_0000588g0220.1	ARE	AAACCA	1966	+	anaerobic induction element
NtftsH5	Nitab4.5_0000588g0220.1	GC-motif	CCCCCG	459	-	anoxic-responsive element
NtftsH5	Nitab4.5_0000588g0220.1	P-box	CCTTTTG	1862	+	gibberellin-responsive element
NtftsH5	Nitab4.5_0000588g0220.1	GARE-motif	TCTGTTG	1047	-	gibberellin-responsive element
NtftsH5	Nitab4.5_0000588g0220.1	GT1-motif	GGTTAA	1630	-	light responsive element
NtftsH5	Nitab4.5_0000588g0220.1	GATA-motif	AAGATAAGATT	101	-	light responsive element
NtftsH5	Nitab4.5_0000588g0220.1	GATA-motif	GATAGGA	1498	+	light responsive element
NtftsH5	Nitab4.5_0000588g0220.1	TCT-motif	TCTTAC	103	+	light responsive element
NtftsH5	Nitab4.5_0000588g0220.1	AE-box	AGAAACTT	312	+	light responsive element
NtftsH5	Nitab4.5_0000588g0220.1	G-box	CACGAC	1240	-	light responsive element
NtftsH5	Nitab4.5_0000588g0220.1	G-box	TACGTG	1720	-	light responsive element
NtftsH5	Nitab4.5_0000588g0220.1	Box 4	ATTAAT	731	+	light responsive element
NtftsH5	Nitab4.5_0000588g0220.1	CGTCA-motif	CGTCA	1044	+	MeJA-responsiveness
NtftsH5	Nitab4.5_0000588g0220.1	TGACG-motif	TGACG	1044	-	MeJA-responsiveness
NtftsH5	Nitab4.5_0000588g0220.1	CAT-box	GCCACT	206	-	meristem expression
NtftsH5	Nitab4.5_0000588g0220.1	CAT-box	GCCACT	938	+	meristem expression
NtftsH5	Nitab4.5_0000588g0220.1	MBS	CAACTG	619	-	MYB
NtftsH5	Nitab4.5_0000588g0220.1	CCAAT-box	CAACGG	545	+	MYBHv1 binding site
NtftsH6	Nitab4.5_0000174g0060.1	ABRE	CACGTG	783	+	abscisic acid responsiveness
NtftsH6	Nitab4.5_0000174g0060.1	ABRE	ACGTG	784	+	abscisic acid responsiveness
NtftsH6	Nitab4.5_0000174g0060.1	circadian	CAAAGATATC	1075	-	circadian control
NtftsH6	Nitab4.5_0000174g0060.1	TC-rich repeats	GTTTTCTTAC	975	+	defense and stress responsiveness
NtftsH6	Nitab4.5_0000174g0060.1	TC-rich repeats	GTTTTCTTAC	987	-	defense and stress responsiveness
NtftsH6	Nitab4.5_0000174g0060.1	P-box	CCTTTTG	368	+	gibberellin-responsive element
NtftsH6	Nitab4.5_0000174g0060.1	GARE-motif	TCTGTTG	1984	-	gibberellin-responsive element
NtftsH6	Nitab4.5_0000174g0060.1	GT1-motif	GGTTAAT	512	-	light responsive element
NtftsH6	Nitab4.5_0000174g0060.1	GT1-motif	GGTTAA	513	-	light responsive element
NtftsH6	Nitab4.5_0000174g0060.1	GT1-motif	GGTTAAT	640	-	light responsive element
NtftsH6	Nitab4.5_0000174g0060.1	GT1-motif	GGTTAA	641	-	light responsive element
NtftsH6	Nitab4.5_0000174g0060.1	TCT-motif	TCTTAC	987	-	light responsive element
NtftsH6	Nitab4.5_0000174g0060.1	Gap-box	CAAATGAA(A/G)A	1147	-	light responsive element
NtftsH6	Nitab4.5_0000174g0060.1	G-box	CACGTG	783	+	light responsive element
NtftsH6	Nitab4.5_0000174g0060.1	G-box	CACGAC	1768	+	light responsive element
NtftsH6	Nitab4.5_0000174g0060.1	G-Box	CACGTG	783	+	light responsive element
NtftsH6	Nitab4.5_0000174g0060.1	ATCT-motif	AATCTAATCC	319	-	light responsive element
NtftsH6	Nitab4.5_0000174g0060.1	LTR	CCGAAA	1658	-	low-temperature responsiveness
NtftsH6	Nitab4.5_0000174g0060.1	TGACG-motif	TGACG	596	+	MeJA-responsiveness
NtftsH6	Nitab4.5_0000174g0060.1	TGACG-motif	TGACG	1327	-	MeJA-responsiveness
NtftsH6	Nitab4.5_0000174g0060.1	CGTCA-motif	CGTCA	596	-	MeJA-responsiveness
NtftsH6	Nitab4.5_0000174g0060.1	CGTCA-motif	CGTCA	1327	+	MeJA-responsiveness
NtftsH6	Nitab4.5_0000174g0060.1	MRE	AACCTAA	533	-	MYB
NtftsH7	Nitab4.5_0000612g0020.1	ABRE	CACGTG	252	+	abscisic acid responsiveness
NtftsH7	Nitab4.5_0000612g0020.1	ABRE	ACGTG	253	+	abscisic acid responsiveness
NtftsH7	Nitab4.5_0000612g0020.1	ABRE	ACGTG	1597	+	abscisic acid responsiveness
NtftsH7	Nitab4.5_0000612g0020.1	ARE	AAACCA	639	+	anaerobic induction element
NtftsH7	Nitab4.5_0000612g0020.1	ARE	AAACCA	1219	-	anaerobic induction element
NtftsH7	Nitab4.5_0000612g0020.1	ARE	AAACCA	1905	+	anaerobic induction element
NtftsH7	Nitab4.5_0000612g0020.1	TC-rich repeats	GTTTTCTTAC	469	-	defense and stress responsiveness
NtftsH7	Nitab4.5_0000612g0020.1	GT1-motif	GGTTAA	1099	+	light responsive element
NtftsH7	Nitab4.5_0000612g0020.1	TCT-motif	TCTTAC	469	-	light responsive element
NtftsH7	Nitab4.5_0000612g0020.1	TCT-motif	TCTTAC	791	+	light responsive element
NtftsH7	Nitab4.5_0000612g0020.1	TCT-motif	TCTTAC	919	-	light responsive element
NtftsH7	Nitab4.5_0000612g0020.1	I-box	AGATAAGG	102	+	light responsive element
NtftsH7	Nitab4.5_0000612g0020.1	I-box	gGATAAGGTG	1746	-	light responsive element
NtftsH7	Nitab4.5_0000612g0020.1	GATA-motif	AAGATAAGATT	1829	-	light responsive element
NtftsH7	Nitab4.5_0000612g0020.1	G-box	CACGTG	252	+	light responsive element
NtftsH7	Nitab4.5_0000612g0020.1	G-box	GCCACGTGGA	435	+	light responsive element
NtftsH7	Nitab4.5_0000612g0020.1	G-box	CACGTC	1596	-	light responsive element
NtftsH7	Nitab4.5_0000612g0020.1	G-Box	CACGTG	252	+	light responsive element
NtftsH7	Nitab4.5_0000612g0020.1	LTR	CCGAAA	144	-	low-temperature responsiveness
NtftsH7	Nitab4.5_0000612g0020.1	CGTCA-motif	CGTCA	1705	+	MeJA-responsiveness
NtftsH7	Nitab4.5_0000612g0020.1	TGACG-motif	TGACG	1705	-	MeJA-responsiveness
NtftsH7	Nitab4.5_0000612g0020.1	CAT-box	GCCACT	723	+	meristem expression
NtftsH7	Nitab4.5_0000612g0020.1	CAT-box	GCCACT	925	-	meristem expression
NtftsH8	Nitab4.5_0003622g0010.1	ABRE	ACGTG	114	-	abscisic acid responsiveness
NtftsH8	Nitab4.5_0003622g0010.1	ABRE	ACGTG	642	-	abscisic acid responsiveness
NtftsH8	Nitab4.5_0003622g0010.1	ABRE	ACGTG	801	-	abscisic acid responsiveness
NtftsH8	Nitab4.5_0003622g0010.1	ABRE	ACGTG	807	-	abscisic acid responsiveness
NtftsH8	Nitab4.5_0003622g0010.1	ABRE	GACACGTGGC	930	-	abscisic acid responsiveness
NtftsH8	Nitab4.5_0003622g0010.1	TGA-element	AACGAC	595	-	auxin-responsive
NtftsH8	Nitab4.5_0003622g0010.1	GARE-motif	TCTGTTG	1984	-	gibberellin-responsive element
NtftsH8	Nitab4.5_0003622g0010.1	TATC-box	TATCCCA	1505	-	gibberellin-responsiveness
NtftsH8	Nitab4.5_0003622g0010.1	GT1-motif	GGTTAA	1039	+	light responsive element
NtftsH8	Nitab4.5_0003622g0010.1	TCT-motif	TCTTAC	1580	-	light responsive element
NtftsH8	Nitab4.5_0003622g0010.1	I-box	atGATAAGGTC	1062	-	light responsive element
NtftsH8	Nitab4.5_0003622g0010.1	I-box	gGATAAGGTG	1735	-	light responsive element
NtftsH8	Nitab4.5_0003622g0010.1	GATA-motif	GATAGGG	12	-	light responsive element
NtftsH8	Nitab4.5_0003622g0010.1	GATA-motif	AAGGATAAGG	1737	-	light responsive element
NtftsH8	Nitab4.5_0003622g0010.1	G-box	TACGTG	114	-	light responsive element
NtftsH8	Nitab4.5_0003622g0010.1	G-box	CACGTC	801	+	light responsive element
NtftsH8	Nitab4.5_0003622g0010.1	G-box	CACGTC	807	+	light responsive element
NtftsH8	Nitab4.5_0003622g0010.1	G-Box	CACGTT	642	+	light responsive element
NtftsH8	Nitab4.5_0003622g0010.1	Box 4	ATTAAT	1691	-	light responsive element
NtftsH8	Nitab4.5_0003622g0010.1	CGTCA-motif	CGTCA	827	+	MeJA-responsiveness
NtftsH8	Nitab4.5_0003622g0010.1	TGACG-motif	TGACG	827	-	MeJA-responsiveness
NtftsH8	Nitab4.5_0003622g0010.1	TCA-element	CCATCTTTTT	384	+	salicylic acid responsiveness
NtftsH8	Nitab4.5_0003622g0010.1	O2-site	GATGACATGG	248	-	zein metabolism
NtftsH8	Nitab4.5_0003622g0010.1	O2-site	GTTGACGTGA	800	-	zein metabolism
NtftsH9	Nitab4.5_0002192g0060.1	ARE	AAACCA	374	-	anaerobic induction element
NtftsH9	Nitab4.5_0002192g0060.1	ARE	AAACCA	1879	+	anaerobic induction element
NtftsH9	Nitab4.5_0002192g0060.1	P-box	CCTTTTG	1132	-	gibberellin-responsive element
NtftsH9	Nitab4.5_0002192g0060.1	GATA-motif	AAGGATAAGG	882	-	light responsive element
NtftsH9	Nitab4.5_0002192g0060.1	LAMP-element	CCTTATCCA	882	+	light responsive element
NtftsH9	Nitab4.5_0002192g0060.1	Box 4	ATTAAT	677	+	light responsive element
NtftsH9	Nitab4.5_0002192g0060.1	Box 4	ATTAAT	710	+	light responsive element
NtftsH9	Nitab4.5_0002192g0060.1	Box 4	ATTAAT	792	+	light responsive element
NtftsH9	Nitab4.5_0002192g0060.1	Box 4	ATTAAT	832	+	light responsive element
NtftsH9	Nitab4.5_0002192g0060.1	TGACG-motif	TGACG	1733	-	MeJA-responsiveness
NtftsH9	Nitab4.5_0002192g0060.1	CGTCA-motif	CGTCA	1733	+	MeJA-responsiveness
NtftsH9	Nitab4.5_0002192g0060.1	CAT-box	GCCACT	510	-	meristem expression
NtftsH9	Nitab4.5_0002192g0060.1	CAT-box	GCCACT	1352	+	meristem expression
NtftsH9	Nitab4.5_0002192g0060.1	MBS	CAACTG	1519	-	MYB
NtftsH9	Nitab4.5_0002192g0060.1	O2-site	GATGA(C/T)(A/G)TG(A/G)	927	+	zein metabolism
NtftsH9	Nitab4.5_0002192g0060.1	O2-site	GATGATGTGG	1858	-	zein metabolism
NtftsH10	Nitab4.5_0000108g0050.1	ARE	AAACCA	750	+	anaerobic induction element
NtftsH10	Nitab4.5_0000108g0050.1	ARE	AAACCA	837	-	anaerobic induction element
NtftsH10	Nitab4.5_0000108g0050.1	circadian	CAAAGATATC	1817	+	circadian control
NtftsH10	Nitab4.5_0000108g0050.1	TATC-box	TATCCCA	63	+	gibberellin-responsiveness
NtftsH10	Nitab4.5_0000108g0050.1	TATC-box	TATCCCA	363	+	gibberellin-responsiveness
NtftsH10	Nitab4.5_0000108g0050.1	GT1-motif	GGTTAAT	1447	-	light responsive element
NtftsH10	Nitab4.5_0000108g0050.1	GT1-motif	GGTTAA	1448	-	light responsive element
NtftsH10	Nitab4.5_0000108g0050.1	GT1-motif	GGTTAA	1672	+	light responsive element
NtftsH10	Nitab4.5_0000108g0050.1	TCT-motif	TCTTAC	159	-	light responsive element
NtftsH10	Nitab4.5_0000108g0050.1	TCT-motif	TCTTAC	795	-	light responsive element
NtftsH10	Nitab4.5_0000108g0050.1	TCT-motif	TCTTAC	1903	+	light responsive element
NtftsH10	Nitab4.5_0000108g0050.1	Box 4	ATTAAT	118	+	light responsive element
NtftsH10	Nitab4.5_0000108g0050.1	Box 4	ATTAAT	234	+	light responsive element
NtftsH10	Nitab4.5_0000108g0050.1	Box 4	ATTAAT	246	+	light responsive element
NtftsH10	Nitab4.5_0000108g0050.1	ATC-motif	AGTAATCT	101	-	light responsive element
NtftsH10	Nitab4.5_0000108g0050.1	MBS	CAACTG	1931	+	MYB
NtftsH10	Nitab4.5_0000108g0050.1	O2-site	GATGACATGG	320	-	zein metabolism
NtftsH11	Nitab4.5_0000102g0170.1	ABRE	ACGTG	1769	-	abscisic acid responsiveness
NtftsH11	Nitab4.5_0000102g0170.1	ARE	AAACCA	38	-	anaerobic induction element
NtftsH11	Nitab4.5_0000102g0170.1	ARE	AAACCA	1312	-	anaerobic induction element
NtftsH11	Nitab4.5_0000102g0170.1	TGA-element	AACGAC	26	-	auxin-responsive
NtftsH11	Nitab4.5_0000102g0170.1	TGA-element	AACGAC	1644	+	auxin-responsive
NtftsH11	Nitab4.5_0000102g0170.1	MSA-like	(T/C)C(T/C)AACGG(T/C)(T/C)A	1897	+	cell cycle regulation
NtftsH11	Nitab4.5_0000102g0170.1	circadian	CAAAGATATC	211	-	circadian control
NtftsH11	Nitab4.5_0000102g0170.1	TCT-motif	TCTTAC	930	+	light responsive element
NtftsH11	Nitab4.5_0000102g0170.1	G-box	TACGTG	1769	-	light responsive element
NtftsH11	Nitab4.5_0000102g0170.1	LTR	CCGAAA	1153	-	low-temperature responsiveness
NtftsH11	Nitab4.5_0000102g0170.1	TGACG-motif	TGACG	1462	+	MeJA-responsiveness
NtftsH11	Nitab4.5_0000102g0170.1	TGACG-motif	TGACG	1509	-	MeJA-responsiveness
NtftsH11	Nitab4.5_0000102g0170.1	CGTCA-motif	CGTCA	1462	-	MeJA-responsiveness
NtftsH11	Nitab4.5_0000102g0170.1	CGTCA-motif	CGTCA	1509	+	MeJA-responsiveness
NtftsH11	Nitab4.5_0000102g0170.1	MRE	AACCTAA	595	-	MYB
NtftsH11	Nitab4.5_0000102g0170.1	CCAAT-box	CAACGG	1899	+	MYBHv1 binding site
NtftsH11	Nitab4.5_0000102g0170.1	TCA-element	TCAGAAGAGG	770	+	salicylic acid responsiveness
NtftsH11	Nitab4.5_0000102g0170.1	O2-site	GATGA(C/T)(A/G)TG(A/G)	1396	+	zein metabolism
NtftsH12	Nitab4.5_0001970g0080.1	ABRE	ACGTG	1638	+	abscisic acid responsiveness
NtftsH12	Nitab4.5_0001970g0080.1	ABRE	ACGTG	1771	-	abscisic acid responsiveness
NtftsH12	Nitab4.5_0001970g0080.1	ARE	AAACCA	1671	+	anaerobic induction element
NtftsH12	Nitab4.5_0001970g0080.1	MSA-like	(T/C)C(T/C)AACGG(T/C)(T/C)A	1898	+	cell cycle regulation
NtftsH12	Nitab4.5_0001970g0080.1	circadian	CAAAGATATC	1365	+	circadian control
NtftsH12	Nitab4.5_0001970g0080.1	TCT-motif	TCTTAC	1345	+	light responsive element
NtftsH12	Nitab4.5_0001970g0080.1	GATA-motif	AAGATAAGATT	1440	-	light responsive element
NtftsH12	Nitab4.5_0001970g0080.1	ACE	CTAACGTATT	1232	+	light responsive element
NtftsH12	Nitab4.5_0001970g0080.1	G-Box	CACGTT	1637	-	light responsive element
NtftsH12	Nitab4.5_0001970g0080.1	G-box	TAAACGTG	1635	+	light responsive element
NtftsH12	Nitab4.5_0001970g0080.1	G-box	TACGTG	1771	-	light responsive element
NtftsH12	Nitab4.5_0001970g0080.1	CCAAT-box	CAACGG	1900	+	MYBHv1 binding site
NtftsH13	Nitab4.5_0003909g0010.1	Sp1	GGGCGG	1341	-	light responsive element
NtftsH13	Nitab4.5_0003909g0010.1	Sp1	GGGCGG	1371	-	light responsive element
NtftsH13	Nitab4.5_0003909g0010.1	Sp1	GGGCGG	1464	-	light responsive element
NtftsH13	Nitab4.5_0003909g0010.1	Box 4	ATTAAT	1401	-	light responsive element
NtftsH13	Nitab4.5_0003909g0010.1	Box 4	ATTAAT	1562	-	light responsive element
NtftsH13	Nitab4.5_0003909g0010.1	Box 4	ATTAAT	1834	-	light responsive element
NtftsH13	Nitab4.5_0003909g0010.1	Box 4	ATTAAT	1838	-	light responsive element
NtftsH13	Nitab4.5_0003909g0010.1	TGACG-motif	TGACG	1137	+	MeJA-responsiveness
NtftsH13	Nitab4.5_0003909g0010.1	CGTCA-motif	CGTCA	1137	-	MeJA-responsiveness
NtftsH13	Nitab4.5_0003909g0010.1	CCAAT-box	CAACGG	1156	+	MYBHv1 binding site
NtftsH13	Nitab4.5_0003909g0010.1	SARE	TTCGACCATCTT	1257	+	salicylic acid responsiveness
NtftsH14	Nitab4.5_0000249g0010.1	ABRE	ACGTG	620	-	abscisic acid responsiveness
NtftsH14	Nitab4.5_0000249g0010.1	ABRE	ACGTG	1577	+	abscisic acid responsiveness
NtftsH14	Nitab4.5_0000249g0010.1	ARE	AAACCA	636	+	anaerobic induction element
NtftsH14	Nitab4.5_0000249g0010.1	ARE	AAACCA	1457	+	anaerobic induction element
NtftsH14	Nitab4.5_0000249g0010.1	TGA-element	AACGAC	127	-	auxin-responsive
NtftsH14	Nitab4.5_0000249g0010.1	GT1-motif	GGTTAA	1612	+	light responsive element
NtftsH14	Nitab4.5_0000249g0010.1	GATA-motif	GATAGGA	506	+	light responsive element
NtftsH14	Nitab4.5_0000249g0010.1	ACE	GCGACGTACC	618	+	light responsive element
NtftsH14	Nitab4.5_0000249g0010.1	G-box	TACGTG	620	-	light responsive element
NtftsH14	Nitab4.5_0000249g0010.1	G-box	TAACACGTAG	1575	-	light responsive element
NtftsH14	Nitab4.5_0000249g0010.1	G-box	TACGTG	1576	+	light responsive element
NtftsH14	Nitab4.5_0000249g0010.1	G-Box	TCCACATGGCA	986	-	light responsive element
NtftsH14	Nitab4.5_0000249g0010.1	Box 4	ATTAAT	1037	-	light responsive element
NtftsH14	Nitab4.5_0000249g0010.1	Box 4	ATTAAT	1388	-	light responsive element
NtftsH14	Nitab4.5_0000249g0010.1	CAT-box	GCCACT	494	-	meristem expression
NtftsH14	Nitab4.5_0000249g0010.1	CAT-box	GCCACT	498	+	meristem expression
NtftsH14	Nitab4.5_0000249g0010.1	motif I	gGTACGTGGCG	617	-	root specific
NtftsH15	Nitab4.5_0000227g0010.1	GC-motif	CCCCCG	1470	-	anoxic-responsive element
NtftsH15	Nitab4.5_0000227g0010.1	P-box	CCTTTTG	1728	+	gibberellin-responsive element
NtftsH15	Nitab4.5_0000227g0010.1	Box 4	ATTAAT	1331	-	light responsive element
NtftsH15	Nitab4.5_0000227g0010.1	Box 4	ATTAAT	1382	-	light responsive element
NtftsH15	Nitab4.5_0000227g0010.1	Box 4	ATTAAT	1607	-	light responsive element
NtftsH16	Nitab4.5_0000337g0200.1	ABRE	TACGTGTC	1641	+	abscisic acid responsiveness
NtftsH16	Nitab4.5_0000337g0200.1	ABRE	ACGTG	1642	+	abscisic acid responsiveness
NtftsH16	Nitab4.5_0000337g0200.1	ABRE	ACGTG	1780	-	abscisic acid responsiveness
NtftsH16	Nitab4.5_0000337g0200.1	ARE	AAACCA	254	+	anaerobic induction element
NtftsH16	Nitab4.5_0000337g0200.1	ARE	AAACCA	933	+	anaerobic induction element
NtftsH16	Nitab4.5_0000337g0200.1	ARE	AAACCA	1845	+	anaerobic induction element
NtftsH16	Nitab4.5_0000337g0200.1	TC-rich repeats	ATTCTCTAAC	112	+	defense and stress responsiveness
NtftsH16	Nitab4.5_0000337g0200.1	TC-rich repeats	ATTCTCTAAC	130	+	defense and stress responsiveness
NtftsH16	Nitab4.5_0000337g0200.1	GT1-motif	GGTTAA	4	-	light responsive element
NtftsH16	Nitab4.5_0000337g0200.1	GT1-motif	GGTTAA	1503	+	light responsive element
NtftsH16	Nitab4.5_0000337g0200.1	GT1-motif	GGTTAA	1903	-	light responsive element
NtftsH16	Nitab4.5_0000337g0200.1	TCT-motif	TCTTAC	266	-	light responsive element
NtftsH16	Nitab4.5_0000337g0200.1	TCT-motif	TCTTAC	324	-	light responsive element
NtftsH16	Nitab4.5_0000337g0200.1	GATA-motif	GATAGGG	1014	+	light responsive element
NtftsH16	Nitab4.5_0000337g0200.1	Box II	ACACGTAGA	1639	-	light responsive element
NtftsH16	Nitab4.5_0000337g0200.1	G-box	TAACACGTAG	57	+	light responsive element
NtftsH16	Nitab4.5_0000337g0200.1	G-box	TAACACGTAG	1640	-	light responsive element
NtftsH16	Nitab4.5_0000337g0200.1	G-box	TACGTG	1641	+	light responsive element
NtftsH16	Nitab4.5_0000337g0200.1	G-box	TACGTG	1780	-	light responsive element
NtftsH16	Nitab4.5_0000337g0200.1	Box 4	ATTAAT	436	+	light responsive element
NtftsH16	Nitab4.5_0000337g0200.1	CGTCA-motif	CGTCA	1306	-	MeJA-responsiveness
NtftsH16	Nitab4.5_0000337g0200.1	TGACG-motif	TGACG	1306	+	MeJA-responsiveness
NtftsH16	Nitab4.5_0000337g0200.1	MRE	AACCTAA	1970	+	MYB
NtftsH16	Nitab4.5_0000337g0200.1	TCA-element	CCATCTTTTT	1332	-	salicylic acid responsiveness
NtftsH17	Nitab4.5_0000798g0070.1	ABRE	ACGTG	1219	+	abscisic acid responsiveness
NtftsH17	Nitab4.5_0000798g0070.1	ARE	AAACCA	1463	-	anaerobic induction element
NtftsH17	Nitab4.5_0000798g0070.1	TGA-element	AACGAC	442	-	auxin-responsive
NtftsH17	Nitab4.5_0000798g0070.1	TGA-element	AACGAC	1825	+	auxin-responsive
NtftsH17	Nitab4.5_0000798g0070.1	GT1-motif	GGTTAA	698	+	light responsive element
NtftsH17	Nitab4.5_0000798g0070.1	TCCC-motif	TCTCCCT	1905	+	light responsive element
NtftsH17	Nitab4.5_0000798g0070.1	G-Box	CACGTT	1218	-	light responsive element
NtftsH17	Nitab4.5_0000798g0070.1	G-box	TAAACGTG	1216	+	light responsive element
NtftsH17	Nitab4.5_0000798g0070.1	Box 4	ATTAAT	124	+	light responsive element
NtftsH17	Nitab4.5_0000798g0070.1	Box 4	ATTAAT	530	+	light responsive element
NtftsH17	Nitab4.5_0000798g0070.1	TGACG-motif	TGACG	145	+	MeJA-responsiveness
NtftsH17	Nitab4.5_0000798g0070.1	CGTCA-motif	CGTCA	145	-	MeJA-responsiveness
NtftsH17	Nitab4.5_0000798g0070.1	MBS	CAACTG	724	+	MYB
NtftsH17	Nitab4.5_0000798g0070.1	TCA-element	CCATCTTTTT	541	-	salicylic acid responsiveness
NtftsH18	Nitab4.5_0001911g0110.1	ABRE	AACCCGG	578	+	abscisic acid responsiveness
NtftsH18	Nitab4.5_0001911g0110.1	ABRE	ACGTG	738	+	abscisic acid responsiveness
NtftsH18	Nitab4.5_0001911g0110.1	ABRE	ACGTG	1653	-	abscisic acid responsiveness
NtftsH18	Nitab4.5_0001911g0110.1	ARE	AAACCA	848	-	anaerobic induction element
NtftsH18	Nitab4.5_0001911g0110.1	ARE	AAACCA	1319	+	anaerobic induction element
NtftsH18	Nitab4.5_0001911g0110.1	TGA-element	AACGAC	1274	-	auxin-responsive
NtftsH18	Nitab4.5_0001911g0110.1	TC-rich repeats	GTTTTCTTAC	1189	-	defense and stress responsiveness
NtftsH18	Nitab4.5_0001911g0110.1	P-box	CCTTTTG	1909	+	gibberellin-responsive element
NtftsH18	Nitab4.5_0001911g0110.1	TCT-motif	TCTTAC	548	-	light responsive element
NtftsH18	Nitab4.5_0001911g0110.1	TCT-motif	TCTTAC	1189	-	light responsive element
NtftsH18	Nitab4.5_0001911g0110.1	GA-motif	ATAGATAA	1362	-	light responsive element
NtftsH18	Nitab4.5_0001911g0110.1	G-box	TACGTG	737	+	light responsive element
NtftsH18	Nitab4.5_0001911g0110.1	G-box	TACGTG	1653	-	light responsive element
NtftsH18	Nitab4.5_0001911g0110.1	Box 4	ATTAAT	554	+	light responsive element
NtftsH18	Nitab4.5_0001911g0110.1	Box 4	ATTAAT	922	+	light responsive element
NtftsH18	Nitab4.5_0001911g0110.1	TGACG-motif	TGACG	965	+	MeJA-responsiveness
NtftsH18	Nitab4.5_0001911g0110.1	CGTCA-motif	CGTCA	965	-	MeJA-responsiveness
NtftsH18	Nitab4.5_0001911g0110.1	MRE	AACCTAA	147	-	MYB
NtftsH18	Nitab4.5_0001911g0110.1	CCAAT-box	CAACGG	771	-	MYBHv1 binding site
NtftsH19	Nitab4.5_0000527g0220.1	ABRE	ACGTG	357	-	abscisic acid responsiveness
NtftsH19	Nitab4.5_0000527g0220.1	ABRE	ACGTG	1713	-	abscisic acid responsiveness
NtftsH19	Nitab4.5_0000527g0220.1	ARE	AAACCA	178	-	anaerobic induction element
NtftsH19	Nitab4.5_0000527g0220.1	ARE	AAACCA	1591	+	anaerobic induction element
NtftsH19	Nitab4.5_0000527g0220.1	GC-motif	CCCCCG	1496	-	anoxic-responsive element
NtftsH19	Nitab4.5_0000527g0220.1	AuxRR-core	GGTCCAT	1699	+	auxin responsiveness
NtftsH19	Nitab4.5_0000527g0220.1	circadian	CAAAGATATC	316	-	circadian control
NtftsH19	Nitab4.5_0000527g0220.1	TATC-box	TATCCCA	1632	+	gibberellin-responsiveness
NtftsH19	Nitab4.5_0000527g0220.1	GT1-motif	GGTTAAT	1707	-	light responsive element
NtftsH19	Nitab4.5_0000527g0220.1	GT1-motif	GGTTAA	1708	-	light responsive element
NtftsH19	Nitab4.5_0000527g0220.1	3-AF1 binding site	TAAGAGAGGAA	1925	-	light responsive element
NtftsH19	Nitab4.5_0000527g0220.1	TCCC-motif	TCTCCCT	1139	-	light responsive element
NtftsH19	Nitab4.5_0000527g0220.1	GATA-motif	AAGGATAAGG	1277	-	light responsive element
NtftsH19	Nitab4.5_0000527g0220.1	GATA-motif	GATAGGG	1629	-	light responsive element
NtftsH19	Nitab4.5_0000527g0220.1	G-Box	CACGTT	357	+	light responsive element
NtftsH19	Nitab4.5_0000527g0220.1	G-box	TAAACGTG	357	-	light responsive element
NtftsH19	Nitab4.5_0000527g0220.1	G-box	TAACACGTAG	1146	+	light responsive element
NtftsH19	Nitab4.5_0000527g0220.1	G-box	CCACGTAA	1712	+	light responsive element
NtftsH19	Nitab4.5_0000527g0220.1	G-box	TACGTG	1713	-	light responsive element
NtftsH19	Nitab4.5_0000527g0220.1	ATCT-motif	AATCTAATCC	1954	-	light responsive element
NtftsH19	Nitab4.5_0000527g0220.1	TGACG-motif	TGACG	1321	-	MeJA-responsiveness
NtftsH19	Nitab4.5_0000527g0220.1	CGTCA-motif	CGTCA	1321	+	MeJA-responsiveness
NtftsH19	Nitab4.5_0000527g0220.1	CAT-box	GCCACT	1546	-	meristem expression
NtftsH19	Nitab4.5_0000527g0220.1	CAT-box	GCCACT	1604	-	meristem expression
NtftsH19	Nitab4.5_0000527g0220.1	MBS	CAACTG	124	-	MYB
NtftsH19	Nitab4.5_0000527g0220.1	MRE	AACCTAA	1656	+	MYB
NtftsH19	Nitab4.5_0000527g0220.1	MRE	AACCTAA	1906	-	MYB
NtftsH19	Nitab4.5_0000527g0220.1	TCA-element	TCAGAAGAGG	1524	-	salicylic acid responsiveness
NtftsH19	Nitab4.5_0000527g0220.1	WUN-motif	AAATTTCCT	288	-	wound-responsive
NtftsH20	Nitab4.5_0000388g0100.1	ABRE	ACGTG	985	+	abscisic acid responsiveness
NtftsH20	Nitab4.5_0000388g0100.1	ARE	AAACCA	677	+	anaerobic induction element
NtftsH20	Nitab4.5_0000388g0100.1	ARE	AAACCA	1845	+	anaerobic induction element
NtftsH20	Nitab4.5_0000388g0100.1	TC-rich repeats	ATTCTCTAAC	428	+	defense and stress responsiveness
NtftsH20	Nitab4.5_0000388g0100.1	GCN4_motif	TGAGTCA	259	+	endosperm expression element
NtftsH20	Nitab4.5_0000388g0100.1	GCN4_motif	TGAGTCA	292	+	endosperm expression element
NtftsH20	Nitab4.5_0000388g0100.1	I-box	AAGATAAGGCT	1949	-	light responsive element
NtftsH20	Nitab4.5_0000388g0100.1	TCT-motif	TCTTAC	432	+	light responsive element
NtftsH20	Nitab4.5_0000388g0100.1	chs-CMA2a	TCACTTGA	1565	-	light responsive element
NtftsH20	Nitab4.5_0000388g0100.1	chs-CMA2a	TCACTTGA	1716	-	light responsive element
NtftsH20	Nitab4.5_0000388g0100.1	chs-CMA1a	TTACTTAA	177	+	light responsive element
NtftsH20	Nitab4.5_0000388g0100.1	AE-box	AGAAACAA	1004	+	light responsive element
NtftsH20	Nitab4.5_0000388g0100.1	G-box	TACGTG	984	+	light responsive element
NtftsH20	Nitab4.5_0000388g0100.1	Box 4	ATTAAT	1607	-	light responsive element
NtftsH20	Nitab4.5_0000388g0100.1	LTR	CCGAAA	57	-	low-temperature responsiveness
NtftsH20	Nitab4.5_0000388g0100.1	TGACG-motif	TGACG	1242	-	MeJA-responsiveness
NtftsH20	Nitab4.5_0000388g0100.1	CGTCA-motif	CGTCA	1242	+	MeJA-responsiveness
NtftsH20	Nitab4.5_0000388g0100.1	MBS	CAACTG	1961	-	MYB
NtftsH20	Nitab4.5_0000388g0100.1	TCA-element	CCATCTTTTT	281	+	salicylic acid responsiveness
NtftsH20	Nitab4.5_0000388g0100.1	SARE	TTCGACCATCTT	1910	+	salicylic acid responsiveness
