# Supplementary material for: Genome-wide identification and expression analysis of the ftsH protein family and its response to abiotic stress in Nicotiana tabacum L
Source: BMC Genomics. 2022 Jul 12;23:503. doi: 10.1186/s12864-022-08719-x (PMC9281163; doi:10.1186/s12864-022-08719-x)
Supplement: Supplementary file 6 — Additional file 6: Table S4. The lists of tobacco and other species ftsH synteny gene pairs. [file 12864_2022_8719_MOESM6_ESM.xlsx]

## Sheet: Tobacco vs  Athaliana
The lists of Nicotiana tabacum L. and other species ftsH synteny gene pairs
Arabidopsis thaliana			Nicotiana tabacum L.
Chr	gene ID		Chr	Gene Name	gene ID
AtChr3	AtAT3G02450.1.TAIR10	==	Nt14	NtftsH7	Nitab4.5_0000612g0020.1
AtChr3	AtAT3G47060.1.TAIR10	==	Nt17	NtftsH11	Nitab4.5_0000102g0170.1
AtChr5	AtAT5G53170.1.TAIR10	==	Nt06	NtftsH3	Nitab4.5_0005625g0030.1
AtChr5	AtAT5G42270.1.TAIR10	==	Nt12	NtftsH5	Nitab4.5_0000588g0220.1
AtChr4	AtAT4G23940.1.TAIR10	==	Nt23	NtftsH17	Nitab4.5_0000798g0070.1

## Sheet: Tobacco vs Rice
The lists of Nicotiana tabacum L. and other species ftsH synteny gene pairs
Oryza sativa L.			Nicotiana tabacum L.
Chr	gene ID		Chr	Gene Name	gene ID
Chr1	LOC_Os01g62500.1.MSUv7.0	==	Nt02	NtftsH1	Nitab4.5_0000705g0160.1
Chr5	LOC_Os05g38400.1.MSUv7.0	==	Nt05	NtftsH2	Nitab4.5_0000349g0340.1
Chr5	LOC_Os05g38400.1.MSUv7.0	==	Nt24	NtftsH18	Nitab4.5_0001911g0110.1
Chr6	LOC_Os06g51029.1.MSUv7.0	==	Nt12	NtftsH5	Nitab4.5_0000588g0220.1

## Sheet: Tobacco vs Pepper
The lists of Nicotiana tabacum L. and other species ftsH synteny gene pairs
Capsicum annuum L.			Nicotiana tabacum L.
Chr	gene ID		Chr	Gene Name	gene ID
Ca-4	Ca-transcript:PHT85030	==	Nt12	NtftsH5	Nitab4.5_0000588g0220.1
Ca-4	Ca-transcript:PHT83824	==	Nt12	NtftsH6	Nitab4.5_0000174g0060.1
Ca-1	Ca-transcript:PHT92232	==	Nt23	NtftsH17	Nitab4.5_0000798g0070.1
Ca-4	Ca-transcript:PHT85030	==	Nt23	NtftsH16	Nitab4.5_0000337g0200.1
Ca-11	Ca-transcript:PHT69418	==	Nt22	NtftsH15	Nitab4.5_0000227g0010.1
Ca-3	Ca-transcript:PHT87448	==	Nt06	NtftsH3	Nitab4.5_0005625g0030.1
Ca-2	Ca-transcript:PHT90930	==	Nt17	NtftsH10	Nitab4.5_0000108g0050.1
Ca-6	Ca-transcript:PHT78187	==	Nt17	NtftsH11	Nitab4.5_0000102g0170.1
Ca-7	Ca-transcript:PHT76734	==	Nt19	NtftsH14	Nitab4.5_0000249g0010.1
Ca-9	Ca-transcript:PHT72215	==	Nt02	NtftsH1	Nitab4.5_0000705g0160.1
Ca-10	Ca-transcript:PHT70528	==	Nt24	NtftsH18	Nitab4.5_0001911g0110.1
Ca-10	Ca-transcript:PHT70534	==	Nt24	NtftsH18	Nitab4.5_0001911g0110.1

## Sheet: Tobacco vs Tomato
The lists of Nicotiana tabacum L. and other species ftsH synteny gene pairs
Solanum lycopersicum			Nicotiana tabacum L.
Chr	gene ID		Chr	Gene Name	gene ID
Sl-10	Sl-transcript:Solyc10g086550.2.1	==	Nt02	NtftsH1	Nitab4.5_0000705g0160.1
Sl-9	Sl-transcript:Solyc09g010960.3.1	==	Nt02	NtftsH1	Nitab4.5_0000705g0160.1
Sl-10	Sl-transcript:Solyc10g086550.2.1	==	Nt05	NtftsH2	Nitab4.5_0000349g0340.1
Sl-9	Sl-transcript:Solyc09g010960.3.1	==	Nt05	NtftsH2	Nitab4.5_0000349g0340.1
Sl-3	Sl-transcript:Solyc03g007320.3.1	==	Nt06	NtftsH3	Nitab4.5_0005625g0030.1
Sl-4	Sl-transcript:Solyc04g082250.3.1	==	Nt12	NtftsH5	Nitab4.5_0000588g0220.1
Sl-4	Sl-transcript:Solyc04g063360.3.1	==	Nt12	NtftsH6	Nitab4.5_0000174g0060.1
Sl-3	Sl-transcript:Solyc03g046340.3.1	==	Nt14	NtftsH7	Nitab4.5_0000612g0020.1
Sl-4	Sl-transcript:Solyc04g063360.3.1	==	Nt16	NtftsH8	Nitab4.5_0003622g0010.1
Sl-2	Sl-transcript:Solyc02g081550.3.1	==	Nt17	NtftsH10	Nitab4.5_0000108g0050.1
Sl-11	Sl-transcript:Solyc11g069950.2.1	==	Nt22	NtftsH15	Nitab4.5_0000227g0010.1
Sl-4	Sl-transcript:Solyc04g082250.3.1	==	Nt23	NtftsH16	Nitab4.5_0000337g0200.1
Sl-8	Sl-transcript:Solyc08g082530.3.1	==	Nt23	NtftsH17	Nitab4.5_0000798g0070.1
Sl-10	Sl-transcript:Solyc10g086550.2.1	==	Nt24	NtftsH18	Nitab4.5_0001911g0110.1
Sl-9	Sl-transcript:Solyc09g010960.3.1	==	Nt24	NtftsH18	Nitab4.5_0001911g0110.1

## Sheet: Tobacco vs Potato
The lists of Nicotiana tabacum L. and other species ftsH synteny gene pairs
Solanum tuberosum			Nicotiana tabacum L.
Chr	gene ID		Chr	Gene Name	gene ID
St-9	St-transcript:PGSC0003DMT400022757	==	Nt02	NtftsH1	Nitab4.5_0000705g0160.1
St-9	St-transcript:PGSC0003DMT400022757	==	Nt05	NtftsH2	Nitab4.5_0000349g0340.1
St-3	St-transcript:PGSC0003DMT400023508	==	Nt06	NtftsH3	Nitab4.5_0005625g0030.1
St-6	St-transcript:PGSC0003DMT400006053	==	Nt06	NtftsH3	Nitab4.5_0005625g0030.1
St-4	St-transcript:PGSC0003DMT400025632	==	Nt12	NtftsH5	Nitab4.5_0000588g0220.1
St-3	St-transcript:PGSC0003DMT400048315	==	Nt14	NtftsH7	Nitab4.5_0000612g0020.1
St-2	St-transcript:PGSC0003DMT400045722	==	Nt17	NtftsH10	Nitab4.5_0000108g0050.1
St-6	St-transcript:PGSC0003DMT400010621	==	Nt17	NtftsH12	Nitab4.5_0001970g0080.1
St-6	St-transcript:PGSC0003DMT400010621	==	Nt17	NtftsH11	Nitab4.5_0000102g0170.1
St-7	St-transcript:PGSC0003DMT400044600	==	Nt19	NtftsH14	Nitab4.5_0000249g0010.1
St-11	St-transcript:PGSC0003DMT400050647	==	Nt22	NtftsH15	Nitab4.5_0000227g0010.1
St-4	St-transcript:PGSC0003DMT400025632	==	Nt23	NtftsH16	Nitab4.5_0000337g0200.1
St-8	St-transcript:PGSC0003DMT400031984	==	Nt23	NtftsH17	Nitab4.5_0000798g0070.1
St-9	St-transcript:PGSC0003DMT400022757	==	Nt24	NtftsH18	Nitab4.5_0001911g0110.1
