# Supplementary material for: Genome-wide identification and expression analysis of the ftsH protein family and its response to abiotic stress in Nicotiana tabacum L
Source: BMC Genomics. 2022 Jul 12;23:503. doi: 10.1186/s12864-022-08719-x (PMC9281163; doi:10.1186/s12864-022-08719-x)
Supplement: Supplementary file 7 — Additional file 7: Table S5. GO annotation of NtftsH. [file 12864_2022_8719_MOESM7_ESM.xlsx]

## Sheet: Sheet1
GO annotation of NtftsH
go_id	description	term_type	number	percent
GO:0003674	molecular_function	molecular_function	16	0.1
GO:0003824	catalytic activity	molecular_function	16	0.1
GO:0004176	ATP-dependent peptidase activity	molecular_function	16	0.1
GO:0005575	cellular_component	cellular_component	16	0.1
GO:0005622	intracellular	cellular_component	16	0.1
GO:0005623	cell	cellular_component	16	0.1
GO:0005737	cytoplasm	cellular_component	16	0.1
GO:0006091	generation of precursor metabolites and energy	biological_process	4	0.02
GO:0006508	proteolysis	biological_process	16	0.1
GO:0006807	nitrogen compound metabolic process	biological_process	16	0.1
GO:0006996	organelle organization	biological_process	3	0.01
GO:0008150	biological_process	biological_process	16	0.1
GO:0008152	metabolic process	biological_process	16	0.1
GO:0008233	peptidase activity	molecular_function	16	0.1
GO:0008237	metallopeptidase activity	molecular_function	14	0.09
GO:0009056	catabolic process	biological_process	5	0.03
GO:0009057	macromolecule catabolic process	biological_process	5	0.03
GO:0009314	response to radiation	biological_process	4	0.02
GO:0009416	response to light stimulus	biological_process	4	0.02
GO:0009507	chloroplast	cellular_component	16	0.1
GO:0009526	plastid envelope	cellular_component	16	0.1
GO:0009534	chloroplast thylakoid	cellular_component	7	0.04
GO:0009535	chloroplast thylakoid membrane	cellular_component	7	0.04
GO:0009536	plastid	cellular_component	16	0.1
GO:0009579	thylakoid	cellular_component	7	0.04
GO:0009628	response to abiotic stimulus	biological_process	5	0.03
GO:0009642	response to light intensity	biological_process	4	0.02
GO:0009644	response to high light intensity	biological_process	4	0.02
GO:0009657	plastid organization	biological_process	3	0.01
GO:0009658	chloroplast organization	biological_process	2	0.01
GO:0009668	plastid membrane organization	biological_process	2	0.01
GO:0009719	response to endogenous stimulus	biological_process	3	0.01
GO:0009725	response to hormone	biological_process	3	0.01
GO:0009735	response to cytokinin	biological_process	3	0.01
GO:0009765	photosynthesis, light harvesting	biological_process	4	0.02
GO:0009892	negative regulation of metabolic process	biological_process	4	0.02
GO:0009941	chloroplast envelope	cellular_component	16	0.1
GO:0009987	cellular process	biological_process	6	0.03
GO:0010027	thylakoid membrane organization	biological_process	2	0.01
GO:0010033	response to organic substance	biological_process	3	0.01
GO:0010109	regulation of photosynthesis	biological_process	4	0.02
GO:0010205	photoinhibition	biological_process	4	0.02
GO:0010206	photosystem II repair	biological_process	4	0.02
GO:0010304	PSII associated light-harvesting complex II catabolic process	biological_process	5	0.03
GO:0015979	photosynthesis	biological_process	4	0.02
GO:0016020	membrane	cellular_component	9	0.05
GO:0016043	cellular component organization	biological_process	5	0.03
GO:0016462	pyrophosphatase activity	molecular_function	16	0.1
GO:0016787	hydrolase activity	molecular_function	16	0.1
GO:0016817	hydrolase activity, acting on acid anhydrides	molecular_function	16	0.1
GO:0016818	hydrolase activity, acting on acid anhydrides, in phosphorus-containing anhydrides	molecular_function	16	0.1
GO:0016887	ATPase activity	molecular_function	16	0.1
GO:0017111	nucleoside-triphosphatase activity	molecular_function	16	0.1
GO:0019222	regulation of metabolic process	biological_process	4	0.02
GO:0019538	protein metabolic process	biological_process	16	0.1
GO:0019684	photosynthesis, light reaction	biological_process	4	0.02
GO:0022607	cellular component assembly	biological_process	3	0.01
GO:0030091	protein repair	biological_process	4	0.02
GO:0030163	protein catabolic process	biological_process	5	0.03
GO:0031323	regulation of cellular metabolic process	biological_process	4	0.02
GO:0031324	negative regulation of cellular metabolic process	biological_process	4	0.02
GO:0031967	organelle envelope	cellular_component	16	0.1
GO:0031975	envelope	cellular_component	16	0.1
GO:0031976	plastid thylakoid	cellular_component	7	0.04
GO:0031977	thylakoid lumen	cellular_component	3	0.01
GO:0031984	organelle subcompartment	cellular_component	7	0.04
GO:0034357	photosynthetic membrane	cellular_component	7	0.04
GO:0034622	cellular protein-containing complex assembly	biological_process	3	0.01
GO:0042221	response to chemical	biological_process	3	0.01
GO:0042548	regulation of photosynthesis, light reaction	biological_process	4	0.02
GO:0042623	ATPase activity, coupled	molecular_function	16	0.1
GO:0042651	thylakoid membrane	cellular_component	7	0.04
GO:0043155	negative regulation of photosynthesis, light reaction	biological_process	4	0.02
GO:0043170	macromolecule metabolic process	biological_process	16	0.1
GO:0043226	organelle	cellular_component	16	0.1
GO:0043227	membrane-bounded organelle	cellular_component	16	0.1
GO:0043229	intracellular organelle	cellular_component	16	0.1
GO:0043231	intracellular membrane-bounded organelle	cellular_component	16	0.1
GO:0043467	regulation of generation of precursor metabolites and energy	biological_process	4	0.02
GO:0043933	protein-containing complex subunit organization	biological_process	3	0.01
GO:0044085	cellular component biogenesis	biological_process	3	0.01
GO:0044237	cellular metabolic process	biological_process	5	0.03
GO:0044238	primary metabolic process	biological_process	16	0.1
GO:0044248	cellular catabolic process	biological_process	5	0.03
GO:0044257	cellular protein catabolic process	biological_process	5	0.03
GO:0044260	cellular macromolecule metabolic process	biological_process	5	0.03
GO:0044265	cellular macromolecule catabolic process	biological_process	5	0.03
GO:0044267	cellular protein metabolic process	biological_process	5	0.03
GO:0044422	organelle part	cellular_component	16	0.1
GO:0044424	intracellular part	cellular_component	16	0.1
GO:0044434	chloroplast part	cellular_component	16	0.1
GO:0044435	plastid part	cellular_component	16	0.1
GO:0044436	thylakoid part	cellular_component	7	0.04
GO:0044444	cytoplasmic part	cellular_component	16	0.1
GO:0044446	intracellular organelle part	cellular_component	16	0.1
GO:0044464	cell part	cellular_component	16	0.1
GO:0048519	negative regulation of biological process	biological_process	4	0.02
GO:0048523	negative regulation of cellular process	biological_process	4	0.02
GO:0048564	photosystem I assembly	biological_process	3	0.01
GO:0050789	regulation of biological process	biological_process	4	0.02
GO:0050794	regulation of cellular process	biological_process	4	0.02
GO:0050896	response to stimulus	biological_process	5	0.03
GO:0055035	plastid thylakoid membrane	cellular_component	7	0.04
GO:0061024	membrane organization	biological_process	2	0.01
GO:0065003	protein-containing complex assembly	biological_process	3	0.01
GO:0065007	biological regulation	biological_process	4	0.02
GO:0070011	peptidase activity, acting on L-amino acid peptides	molecular_function	16	0.1
GO:0071704	organic substance metabolic process	biological_process	16	0.1
GO:0071840	cellular component organization or biogenesis	biological_process	5	0.03
GO:0072593	reactive oxygen species metabolic process	biological_process	1	0
GO:0140096	catalytic activity, acting on a protein	molecular_function	16	0.1
GO:1901564	organonitrogen compound metabolic process	biological_process	16	0.1
GO:1901565	organonitrogen compound catabolic process	biological_process	5	0.03
GO:1901575	organic substance catabolic process	biological_process	5	0.03
GO:1905156	negative regulation of photosynthesis	biological_process	4	0.02
GO:0005739	mitochondrion	cellular_component	12	0.07
GO:0009888	tissue development	biological_process	1	0
GO:0010073	meristem maintenance	biological_process	1	0
GO:0032501	multicellular organismal process	biological_process	4	0.02
GO:0032502	developmental process	biological_process	4	0.02
GO:0048507	meristem development	biological_process	1	0
GO:0048856	anatomical structure development	biological_process	4	0.02
GO:0005740	mitochondrial envelope	cellular_component	1	0
GO:0005743	mitochondrial inner membrane	cellular_component	1	0
GO:0006950	response to stress	biological_process	1	0
GO:0009266	response to temperature stimulus	biological_process	1	0
GO:0009408	response to heat	biological_process	1	0
GO:0019866	organelle inner membrane	cellular_component	2	0.01
GO:0031090	organelle membrane	cellular_component	2	0.01
GO:0031966	mitochondrial membrane	cellular_component	1	0
GO:0044429	mitochondrial part	cellular_component	1	0
GO:0000003	reproduction	biological_process	3	0.01
GO:0003006	developmental process involved in reproduction	biological_process	3	0.01
GO:0007275	multicellular organism development	biological_process	3	0.01
GO:0009528	plastid inner membrane	cellular_component	1	0
GO:0009706	chloroplast inner membrane	cellular_component	1	0
GO:0009790	embryo development	biological_process	3	0.01
GO:0009791	post-embryonic development	biological_process	3	0.01
GO:0009793	embryo development ending in seed dormancy	biological_process	3	0.01
GO:0010020	chloroplast fission	biological_process	1	0
GO:0010154	fruit development	biological_process	3	0.01
GO:0022414	reproductive process	biological_process	3	0.01
GO:0031969	chloroplast membrane	cellular_component	1	0
GO:0042170	plastid membrane	cellular_component	1	0
GO:0043572	plastid fission	biological_process	1	0
GO:0048285	organelle fission	biological_process	1	0
GO:0048316	seed development	biological_process	3	0.01
GO:0048608	reproductive structure development	biological_process	3	0.01
GO:0048731	system development	biological_process	3	0.01
GO:0061458	reproductive system development	biological_process	3	0.01
GO:0005911	cell-cell junction	cellular_component	1	0
GO:0009506	plasmodesma	cellular_component	1	0
GO:0030054	cell junction	cellular_component	1	0
GO:0055044	symplast	cellular_component	1	0
