# Supplementary material for: Genome-wide identification and expression analysis of the ftsH protein family and its response to abiotic stress in Nicotiana tabacum L
Source: BMC Genomics. 2022 Jul 12;23:503. doi: 10.1186/s12864-022-08719-x (PMC9281163; doi:10.1186/s12864-022-08719-x)
Supplement: Supplementary file 8 — Additional file 8: Table S6. The primer sequences for qRT-PCR used in this study. [file 12864_2022_8719_MOESM8_ESM.xlsx]

## Sheet: Sheet1
The primer sequences for qRT-PCR used in this study
Gene Name	Forward primer (5`- 3`)	Reverse primer (5`- 3`)
NtftsH3	TCAGCTTTCGGTCCTGTACT	CCTTCTAAAGCTCCCTTCGC
NtftsH5	TCGAAAGCGCCTTGCATTGT	ACCTCCCATTCCTGCACCTC
NtftsH9	CCTGGTCGGATGGATAGGATA	AGAGCTGTTTTCTCTGCGAC
NtftsH10	GTTGGGAGGCAAAGAGGAAC	CAGGCAGTCCAACACTTACC
NtftsH11	CCCTATTTCAGGGCATCTTGTT	CCAACCCCTCAAGAACTGTG
NtftsH12	ACTTCCCCTGGCACAAGATG	TTCTGCCTTCCTGCCAACAA
NtftsH14	GACTCTGCTTTGCTGAGACCAG	CCACGCCGACCAGCAAG
NtftsH18	GTTGGCTTTGCTTTGTCATCA	ACATAAAGCGAAGTGACCATGA
NtftsH20	CAAAACCGGGCAAATTCAGC	GCCAACTCTCTTCCAGGACT
