# Supplementary material for: Genome-wide identification and expression analysis of the ftsH protein family and its response to abiotic stress in Nicotiana tabacum L
Source: BMC Genomics. 2022 Jul 12;23:503. doi: 10.1186/s12864-022-08719-x (PMC9281163; doi:10.1186/s12864-022-08719-x)
Supplement: Supplementary file 9 — Additional file 9: Table S7. Gene expression data and cq value under different stress treatments. [file 12864_2022_8719_MOESM9_ESM.xlsx]

## Sheet: gene expresion
NtftsH3
	time	gene expersion	Standard Deviation	p=0.05	gene expersion	Standard Deviation	p=0.05	gene expersion	Standard Deviation	p=0.05
		root			stem			leaf
glare	0h	1.05057	0.243744	a	1.0104	0.101218	b	1.01772	0.131605	c
	2h	0.705905	0.0695165	a	1.10036	0.0694955	b	8.32906	0.69834	a
	12h	0.922044	0.18627	ab	2.78545	0.167548	a	3.17374	0.290155	b
	24h	0.267723	0.0310879	b	3.93815	0.775737	a	0.158508	0.0218207	c
15%PEG6000	0h	1.05057	0.243744	b	1.0104	0.101218	b	1.01772	0.131605	b
	2h	1.34344	0.0786744	b	3.02747	0.326115	a	0.836099	0.1251	b
	12h	2.17002	0.189858	a	2.63331	0.271718	a	27.7639	0.384582	a
	24h	1.38419	0.132457	b	2.27664	0.435433	a	1.09825	0.0922281	b
5%Nacl	0h	1.05057	0.243744	b	1.0104	0.101218	b	1.01772	0.131605	a
	2h	1.59571	0.245021	b	1.00585	0.102023	b	0.78455	0.117496	a
	12h	2.83024	0.121334	a	1.59635	0.17848	a	1.06791	0.128513	a
	24h	3.09254	0.195851	a	1.91048	0.190202	a	0.847944	0.0473921	a
38℃	0h	1.05057	0.243744	b	1.0104	0.101218	a	1.01772	0.131605	a
	2h	1.60191	0.0894627	b	1.33685	0.192884	a	0.916403	0.109267	a
	12h	1.11807	0.0864275	b	1.45782	0.250496	a	1.00484	0.329548	a
	24h	2.43183	0.289456	a	0.891913	0.166929	a	0.786178	0.136185	a
4℃	0h	1.05057	0.243744	a	1.0104	0.101218	b	1.01772	0.131605	b
	2h	1.69509	0.237553	a	1.85856	0.463868	ab	0.927175	0.163761	b
	12h	1.67168	0.22906	a	2.78545	0.43637	a	7.14679	0.205122	a
	24h	1.28561	0.0870779	a	1.31645	0.236075	b	1.03471	0.0353387	b
uv	0h	1.05057	0.243744	b	1.0104	0.101218	b	1.01772	0.131605	b
	2h	3.00149	0.489757	a	0.249848	0.0112269	c	0.794465	0.11954	b
	12h	0.39786	0.0116095	b	0.804169	0.367295	bc	2.11194	0.253575	a
	24h	1.08978	0.0887928	b	2.55302	0.127127	a	0.224565	0.00957192	c
IAA	0h	1.05057	0.243744	a	1.0104	0.101218	a	1.01772	0.131605	a
	2h	0.477584	0.0758032	b	0.637007	0.205343	ab	0.175536	0.0097841	b
	12h	0.455496	0.0820444	b	0.490159	0.0463665	b	0.134849	0.0234776	b
	24h	0.267723	0.0310879	b	0.335772	0.0462233	b	0.21964	0.0326288	b
SA	0h	1.05057	0.243744	a	1.0104	0.101218	a	1.01772	0.131605	a
	2h	0.332318	0.0184141	bc	0.572096	0.04092	b	0.166423	0.00827855	b
	12h	0.196823	0.0197427	c	0.419759	0.10335	b	0.175126	0.00963959	b
	24h	0.649049	0.0631066	ab	0.376041	0.0132193	b	0.163023	0.0204858	b
GA3	0h	1.05057	0.243744	b	1.0104	0.101218	c	1.01772	0.131605	b
	2h	0.337505	0.0246424	b	19.6872	2.08681	a	0.921255	0.269915	b
	12h	1.50685	0.458646	b	9.59532	1.93816	b	3.53659	1.40475	b
	24h	3.90073	0.61336	a	5.40187	1.91193	bc	10.9354	2.25038	a
NtftsH5
	time	gene expersion	Standard Deviation	p=0.05	gene expersion	Standard Deviation	p=0.05	gene expersion	Standard Deviation	p=0.05
		root			stem			leaf
glare	0h	1.0037	0.0605796	ab	1.0052	0.0732804	a	1.00687	0.0822947	c
	2h	0.425314	0.0268872	c	0.679928	0.055322	b	1.97166	0.178577	c
	12h	1.31462	0.144902	a	1.0456	0.132221	a	9.43081	0.652312	a
	24h	0.814218	0.111084	b	0.873771	0.11625	ab	5.98458	0.63298	b
15%PEG6000	0h	1.0037	0.0605796	d	1.0052	0.0732804	d	1.01772	0.131605	b
	2h	11.763	0.490452	a	4.56651	0.124419	c	7.74589	0.33198	c
	12h	7.5081	0.705652	c	12.7312	1.03312	a	7.51442	0.873699	b
	24h	9.71809	0.400472	b	9.25757	0.478024	b	10.9607	1.21377	a
5%Nacl	0h	1.0037	0.0605796	d	1.0052	0.0732804	b	1.01772	0.131605	c
	2h	19.7159	0.982487	a	0.818712	0.0589004	b	5.70944	0.527369	b
	12h	10.1163	0.597036	b	3.16267	0.241629	a	17.8976	0.897538	a
	24h	7.27722	0.611931	c	0.349613	0.121559	c	1.43819	0.0458677	c
38℃	0h	1.0037	0.0605796	b	1.0052	0.0732804	b	1.01772	0.131605	b
	2h	0.630074	0.197686	b	1.27289	0.136853	a	4.10177	0.553722	a
	12h	0.496371	0.100022	b	0.290626	0.0250744	c	1.43492	0.176358	b
	24h	1.73291	0.234566	a	0.286858	0.031094	c	0.579797	0.0370271	b
4℃	0h	1.0037	0.0605796	b	1.0052	0.0732804	b	1.01772	0.131605	c
	2h	1.75448	0.246638	b	3.83063	0.45283	a	19.9726	1.87598	a
	12h	3.67976	0.86064	a	4.62941	0.326335	a	8.42618	0.301916	b
	24h	0.386609	0.0619374	b	0.299561	0.00349244	b	3.4238	0.448288	c
uv	0h	1.0037	0.0605796	a	1.00005	0.00734031	a	1.01772	0.131605	bc
	2h	0.392839	0.146126	b	0.297707	0.0160767	b	2.08005	0.265084	a
	12h	0.596137	0.031173	b	0.395969	0.0660553	bc	1.42536	0.039953	b
	24h	0.96097	0.0151159	a	0.189465	0.0170411	c	0.743881	0.234742	c
IAA	0h	1.00826	0.0886053	a	1.0052	0.0732804	a	1.01772	0.131605	b
	2h	0.938937	0.274797	a	0.401185	0.107223	c	3.68089	0.557466	a
	12h	0.873067	0.227125	a	0.562511	0.0650751	bc	2.90895	0.466147	a
	24h	1.02419	0.154895	a	0.724444	0.055526	b	3.76374	0.0502222	a
SA	0h	1.00826	0.0886053	a	1.00005	0.00734031	a	1.01772	0.131605	bc
	2h	0.682324	0.104743	b	1.31189	0.613401	a	0.568292	0.174379	ab
	12h	0.538581	0.0571385	b	0.407201	0.0496016	a	2.79955	0.339246	c
	24h	0.301328	0.0298924	c	0.630479	0.188325	a	3.89558	1.06533	a
GA3	0h	1.00826	0.0886053	a	1.00005	0.00734031	c	1.01772	0.131605	b
	2h	0.465883	0.0901738	b	3.18945	0.241029	b	0.122463	0.020091	c
	12h	0.433502	0.0129893	b	7.55792	0.196122	a	0.146764	0.00952057	c
	24h	0.508429	0.0257295	b	0.665923	0.0672414	c	5.81188	0.356904	a
NtftsH12
	time	gene expersion	Standard Deviation	p=0.05	gene expersion	Standard Deviation	p=0.05	gene expersion	Standard Deviation	p=0.05
		root			stem			leaf
glare	0h	1.00417	0.064865	c	1.00888	0.0944304	c	1.00014	0.0117151	c
	2h	120.335	9.43334	a	42.3072	15.8427	c	10.0171	0.764884	b
	12h	43.4374	0.749321	b	89.8609	2.6125	b	61.6806	3.10748	a
	24h	3.50391	0.595646	c	143.42	23.475	a	0.709016	0.0384515	c
15%PEG6000	0h	1.00417	0.064865	c	1.00888	0.0944304	c	1.00014	0.0117151	b
	2h	19.8145	2.47222	a	3.10653	0.851863	a	1.96282	0.520908	b
	12h	13.1826	2.23262	b	15.3431	2.45331	b	1.20833	0.268078	b
	24h	6.30579	1.87076	c	9.86691	1.50578	c	4.26465	0.683278	a
5%Nacl	0h	1.01148	0.10394	c	1.00888	0.0944304	b	1.00574	0.0739573	c
	2h	18.1038	0.711263	a	4.59162	0.476907	a	3.05613	0.138786	a
	12h	6.80169	0.0599801	b	2.92602	0.466705	ab	2.83593	0.344746	ab
	24h	18.0134	2.52199	a	4.63405	1.86683	a	2.29881	0.0977464	b
38℃	0h	1.00417	0.064865	b	1.00888	0.0944304	b	1.00574	0.0739573	c
	2h	3.83765	0.568275	b	4.7961	1.26543	a	4.78856	0.225955	a
	12h	13.9648	0.688029	a	2.11966	0.329853	b	1.76007	0.0179188	b
	24h	17.4207	0.682739	a	1.49613	0.157247	b	1.54184	0.0601711	b
4℃	0h	1.01148	0.10394	c	1.00888	0.0944304	c	1.00574	0.0739573	c
	2h	12.3742	1.88609	a	5.73168	0.669676	b	5.47077	0.735006	b
	12h	13.9648	0.688029	a	18.1333	2.49267	a	19.1634	0.645378	a
	24h	5.57975	0.895046	b	4.91756	0.985432	bc	1.55471	0.524049	c
uv	0h	1.00417	0.064865	b	1.00888	0.0944304	b	1.00014	0.0117151	a
	2h	2.331	0.337231	ab	0.805057	0.111831	b	0.833293	0.112803	a
	12h	2.13446	0.447589	ab	1.67627	0.192072	a	0.370892	0.0422314	b
	24h	4.35916	1.51553	a	0.806691	0.145389	b	0.301517	0.031843	b
IAA	0h	1.01148	0.10394	b	1.00888	0.0944304	b	1.00574	0.0739573	a
	2h	3.51548	0.187263	a	1.8363	0.555793	b	1.22699	0.46225	a
	12h	3.19051	0.342084	a	4.12819	0.563711	a	0.988279	0.145881	a
	24h	3.18419	0.284507	a	2.1202	0.576854	b	0.694676	0.0933186	a
SA	0h	1.01148	0.10394	c	1.00888	0.0944304	b	1.00574	0.0739573	b
	2h	2.01146	0.171407	b	3.12943	0.130835	a	1.58097	0.0915905	ab
	12h	2.16947	0.0478173	b	3.69687	0.250279	a	1.90075	0.394809	ab
	24h	3.64506	0.150639	a	1.47848	0.463324	b	2.51267	0.606812	a
GA3	0h	1.00417	0.064865	b	1.00888	0.0944304	b	1.00014	0.0117151	b
	2h	1.73101	0.490937	ab	1.53715	0.0706091	b	0.476771	0.314177	b
	12h	3.13671	0.892675	a	7.19667	1.6461	a	0.277788	0.144283	b
	24h	2.81787	0.301404	a	1.11595	0.203504	b	4.07486	1.37153	a

## Sheet: NtftsH3
	cq			L25			ΔΔt			2-ΔΔt			AVERAGE
ck1	31.4352	31.4019	30.329	25.8733	25.693	25.622	0.235987	0.382949	-0.618936	0.849104	0.766869	1.53574	1.05057
ck2	32.2373	32.4353	32.6348	27.1523	27.1506	27.0416	-0.235974	-0.0362509	0.272224	1.1777	1.02545	0.828042	1.0104
ck3	33.9006	33.823	34.1559	29.7213	29.8869	29.5572	-0.0587653	-0.301939	0.360704	1.04157	1.2328	0.778784	1.01772
1	30.1881	30.2225	30.272	25.4478	25.2399	25.2806	-0.58566	-0.343326	-0.334475	1.50073	1.26868	1.26092	1.34344
2	31.3266	31.0534	31.6251	27.5446	27.5977	27.6452	-1.53892	-1.86522	-1.34106	2.90578	3.64324	2.53338	3.02747
3	30.7193	31.1471	31.2246	26.594	26.5073	26.4091	-0.112673	0.401769	0.577471	1.08123	0.756929	0.670137	0.836099
4	31.1583	31.0456	30.7889	26.691	26.8804	26.7623	-0.858618	-1.16072	-1.29929	1.8133	2.23569	2.46108	2.17002
5	33.5179	33.8119	33.424	29.8257	29.5966	29.5119	-1.62877	-1.10569	-1.40894	3.0925	2.15202	2.65541	2.63331
6	30.2978	30.0202	29.3247	30.8844	30.5388	29.89	-4.82462	-4.75666	-4.80332	28.337	27.0331	27.9217	27.7639
7	31.3759	31.5854	31.6041	26.769	26.545	26.6427	-0.71907	-0.285574	-0.364627	1.64612	1.21889	1.28755	1.38419
8	33.2269	32.3641	33.1142	28.5579	28.6622	28.9221	-0.651948	-1.61902	-1.12894	1.57129	3.07166	2.18699	2.27664
9	30.821	30.8353	31.2493	26.77	26.9007	26.8945	-0.187062	-0.303413	0.116772	1.13844	1.23406	0.922249	1.09825
10	31.8941	32.4517	31.6405	27.3018	27.3171	27.302	-0.733591	-0.191297	-0.987381	1.66277	1.14179	1.98258	1.59571
11	31.9982	31.6836	31.9921	26.5673	26.6357	26.491	0.109983	-0.272988	0.180114	0.926599	1.20831	0.882633	1.00585
12	30.0064	29.5006	29.3148	24.9099	25.0693	24.9682	0.858429	0.193333	0.108559	0.551553	0.874583	0.927514	0.78455
13	32.1675	31.9685	31.8739	28.2203	28.1674	28.1391	-1.37879	-1.52479	-1.59109	2.60049	2.87746	3.01277	2.83024
14	31.9179	32.2119	31.9708	27.1355	27.8553	27.1201	-0.538534	-0.964358	-0.470248	1.4525	1.9512	1.38535	1.59635
15	30.0939	30.0561	29.8428	26.2483	25.6297	25.6241	-0.392492	0.188419	-0.0193484	1.31266	0.877567	1.0135	1.06791
16	31.9099	32.1758	31.9755	28.3465	28.296	28.3094	-1.76255	-1.44608	-1.65991	3.39298	2.72466	3.15997	3.09254
17	30.8524	30.5197	30.6722	26.2995	26.3943	26.1487	-0.768092	-1.19556	-0.797487	1.70302	2.29034	1.73807	1.91048
18	33.0267	33.0357	32.9	28.4591	28.4857	28.5767	0.32959	0.312028	0.0853418	0.795762	0.805509	0.942561	0.847944
19	31.9129	31.8085	32.2268	27.2633	27.0175	27.7153	-0.676413	-0.534921	-0.814511	1.59816	1.44886	1.7587	1.60191
20	33.5664	34.0083	33.6452	28.6924	28.6734	29.0528	-0.447008	0.0139587	-0.728557	1.36321	0.990371	1.65698	1.33685
21	30.8452	30.3123	30.4413	26.0885	26.1005	26.2498	0.518641	-0.0262396	-0.0465945	0.698029	1.01835	1.03282	0.916403
22	33.1632	33.3488	33.2416	27.8654	28.0852	28.2834	-0.0280999	-0.062399	-0.367757	1.01967	1.0442	1.29035	1.11807
23	32.7273	32.5289	32.6259	27.4091	27.7986	28.2045	-0.00270655	-0.590704	-0.899643	1.00188	1.50598	1.8656	1.45782
24	30.1486	30.169	29.3118	25.1505	25.5504	25.8014	0.760062	0.380568	-0.727616	0.590471	0.768135	1.6559	1.00484
25	31.639	31.4092	32.0196	27.4111	27.6733	27.794	-1.09801	-1.59012	-1.10041	2.14059	3.01073	2.14415	2.43183
26	31.4213	30.5189	31.2867	25.4911	25.4781	25.6545	0.609269	-0.280103	0.311276	0.655529	1.21428	0.805928	0.891913
27	30.6266	30.1396	29.8065	25.5645	25.5045	25.6172	0.824047	0.397148	-0.0486834	0.564855	0.759358	1.03432	0.786178
28	30.5185	29.9372	30.1625	25.5222	25.6629	25.6484	-0.329702	-1.0517	-0.811919	1.25675	2.07297	1.75554	1.69509
29	31.9921	31.4973	31.3709	26.7351	27.086	27.4569	-0.0639361	-0.909613	-1.40699	1.04531	1.87854	2.65183	1.85856
30	30.2606	29.1499	30.1584	25.6706	25.2383	25.4939	0.351965	-0.326429	0.426424	0.783516	1.25391	0.744104	0.927175
31	31.103	30.2923	30.5255	26.178	26.0381	25.8709	-0.400982	-1.07176	-0.67143	1.32041	2.102	1.59265	1.67168
32	32.4001	31.6651	32.2491	28.125	28.1808	28.3717	-1.04579	-1.83668	-1.4436	2.0645	3.57187	2.71998	2.78545
33	30.2714	30.3816	30.4871	29.4072	28.8956	29.1272	-2.87812	-2.75201	-2.87812	7.35192	6.73655	7.35192	7.14679
34	31.4748	31.2109	31.2145	26.3162	26.3917	26.2816	-0.16727	-0.506697	-0.392991	1.12293	1.42079	1.31311	1.28561
35	31.8269	32.3246	32.4472	27.344	27.1504	27.2029	-0.838042	-0.14679	-0.0767136	1.78762	1.1071	1.05461	1.31645
36	31.7675	31.5979	31.4755	27.6152	27.308	27.346	-0.0857214	0.0518227	-0.108622	1.06122	0.964717	1.0782	1.03471
37	30.1348	30.2335	30.1158	26.0317	26.8916	26.2304	-1.22284	-1.98407	-1.4406	2.33406	3.95609	2.71433	3.00149
38	31.9545	31.8269	32.1174	24.6151	24.6203	24.6892	2.01837	1.88564	2.10728	0.246837	0.270624	0.232084	0.249848
39	30.8161	31.4962	31.5039	26.6254	26.7068	26.6829	-0.0473859	0.551272	0.582974	1.03339	0.682418	0.667586	0.794465
40	32.5507	32.3894	32.3579	25.8232	25.7284	25.7758	1.40153	1.33502	1.25614	0.378529	0.396387	0.418664	0.39786
41	30.2472	30.0868	28.3654	23.459	23.8157	23.661	1.46719	0.950096	-0.616567	0.361685	0.517598	1.53322	0.804169
42	29.7443	30.0438	30.107	26.8913	26.6436	26.8226	-1.38499	-0.837835	-0.953643	2.61171	1.78737	1.93676	2.11194
43	31.5016	31.9884	32.0247	26.5164	26.6868	26.6782	-0.340796	-0.0243489	0.0205276	1.26646	1.01702	0.985872	1.08978
44	32.3583	32.2039	32.2428	28.3654	28.3639	28.1589	-1.32801	-1.48096	-1.23704	2.51056	2.79135	2.35715	2.55302
45	31.6067	31.6379	31.6223	25.2433	25.1218	25.3154	2.12537	2.27814	2.06891	0.229192	0.206164	0.238339	0.224565
46	32.139	31.725	31.4757	26.0162	26.1006	25.6938	0.796812	0.298527	0.455982	0.57562	0.813082	0.729014	0.705905
47	32.404	31.8394	32.5715	27.1549	26.8259	27.2684	-0.0718232	-0.30749	-0.0178862	1.05104	1.23755	1.01247	1.10036
48	29.5275	29.166	29.6939	28.2787	28.2037	28.3358	-2.98928	-3.27576	-2.87996	7.9408	9.68507	7.3613	8.32906
49	32.3285	31.8604	32.2697	26.5496	26.9069	26.5113	0.452874	-0.372433	0.432432	0.730586	1.29453	0.741012	0.922044
50	31.017	30.7567	30.7008	26.9903	26.981	26.9576	-1.29429	-1.54529	-1.57781	2.45257	2.91864	2.98516	2.78545
51	28.2684	28.8567	28.3333	25.9007	26.0264	25.7786	-1.87033	-1.40774	-1.68341	3.65616	2.6532	3.21187	3.17374
52	32.7748	33.095	32.7951	25.556	25.5387	25.8288	1.89276	2.23033	1.6404	0.269292	0.21311	0.320767	0.267723
53	31.5934	32.4744	31.6042	28.5208	28.4088	28.5084	-2.24838	-1.25538	-2.22517	4.7515	2.38729	4.67565	3.93815
54	31.9957	31.3799	31.8047	24.8143	24.8299	24.7721	2.94334	2.31201	2.7945	0.130007	0.20138	0.144136	0.158508
55	30.2999	29.9171	31.441	26.5132	26.4679	26.472	-1.5392	-1.87677	-0.356987	2.90634	3.67252	1.28075	2.61987
56	32.6331	32.0547	32.4983	25.8125	25.9767	26.0269	1.49968	0.757079	1.15045	0.353633	0.591693	0.450485	0.46527
57	30.3529	30.1688	30.4968	26.1985	26.1802	26.1966	-0.0836481	-0.249427	0.0620842	1.05969	1.18874	0.957879	1.06877
58	32.6061	31.9676	31.9478	25.7682	25.5502	25.9154	1.51196	1.09146	0.706441	0.350633	0.469288	0.61283	0.477584
59	32.7106	32.3543	31.6373	26.0996	25.8981	26.3823	1.29006	1.13522	-0.0660157	0.408935	0.455265	1.04682	0.637007
60	32.9385	32.9743	32.8819	26.0727	26.1827	26.2815	2.62774	2.55354	2.36236	0.161797	0.170337	0.194473	0.175536
61	32.2457	32.568	32.7658	26.1748	26.1133	25.7617	0.744985	1.12869	1.67816	0.596674	0.457332	0.312482	0.455496
62	31.6416	31.7853	31.758	25.5394	25.2548	25.3048	0.781234	1.20953	1.13226	0.581869	0.432408	0.456199	0.490159
63	32.6013	33.3248	32.8232	25.848	25.6696	25.707	2.51524	3.41711	2.87818	0.174919	0.0936153	0.136013	0.134849
64	33.2422	33.4402	33.2474	26.3075	26.391	26.4722	1.60877	1.7232	1.4493	0.327877	0.302877	0.3662	0.332318
65	30.253	30.1452	30.5816	24.0865	24.2016	24.2901	0.84553	0.622667	0.970544	0.556506	0.649469	0.510314	0.572096
66	31.9819	31.7778	31.5851	25.0433	24.9262	24.8893	2.70054	2.61351	2.45774	0.153836	0.163401	0.182032	0.166423
67	33.5159	33.0647	33.4536	25.7743	25.6479	25.5568	2.41559	2.09091	2.57084	0.187429	0.234733	0.168306	0.196823
68	31.7701	30.8774	31.1905	24.4037	24.82	24.6071	2.04551	0.736449	1.26249	0.242237	0.600215	0.416825	0.419759
69	32.084	32.1032	32.1048	25.2841	25.4989	25.2415	2.56184	2.36631	2.62524	0.16936	0.193941	0.162078	0.175126
70	32.9338	32.7036	32.8114	26.9572	26.989	26.6132	0.650647	0.388581	0.872308	0.636995	0.763881	0.546272	0.649049
71	31.0145	30.9613	31.186	24.3407	24.1247	24.495	1.35287	1.51565	1.37007	0.391511	0.349738	0.386872	0.376041
72	32.0233	32.2563	32.4634	25.4664	25.3637	25.2801	2.31889	2.65459	2.94528	0.200422	0.158814	0.129832	0.163023
73	32.9539	32.838	32.3566	25.8346	26.0278	25.5829	1.79333	1.48429	1.44778	0.288504	0.357424	0.366586	0.337505
74	29.9999	29.845	29.8532	28.677	29.0601	28.8456	-3.99813	-4.53607	-4.31339	15.9793	23.2003	19.8819	19.6872
75	32.6398	31.9661	31.5162	27.4851	27.3973	27.8031	0.916583	0.33077	-0.524958	0.529762	0.795112	1.43889	0.921255
76	32.6343	30.9331	31.7001	26.7896	26.7999	26.994	0.518801	-1.19277	-0.61982	0.697951	2.28591	1.53668	1.50685
77	32.7564	31.838	32.2549	30.0353	30.1887	30.2531	-2.59988	-3.67164	-3.31912	6.06236	12.7431	9.98053	9.59532
78	31.0568	29.2842	30.7162	27.6313	27.7036	27.8255	-0.812511	-2.65741	-1.34739	1.75627	6.30898	2.54452	3.53659
79	32.9008	32.1005	31.8579	28.9956	28.9729	28.681	-1.42075	-2.19839	-2.14902	2.67725	4.58966	4.43527	3.90073
80	31.5099	31.2045	33.2616	28.572	29.0214	29.0696	-2.38303	-3.13788	-1.12895	5.21633	8.8023	2.18699	5.40187
81	31.8788	32.2056	33.0109	31.263	31.7704	31.4812	-3.62227	-3.80284	-2.70832	12.3144	13.9563	6.53561	10.9354

## Sheet: NtftsH5
	cq			L25			ΔΔt			2-ΔΔt			AVERAGE
ck1	33.3017	32.8819	33.0316	24.9669	24.7227	25.0001	0.159632	-0.0159602	-0.143671	0.895254	1.01112	1.10471	1.0037
ck2	32.526	32.3317	32.1073	26.425	26.343	26.3567	0.154233	0.0418836	-0.196117	0.89861	0.971386	1.14561	1.0052
ck3	31.9006	31.823	32.1559	27.7213	27.8869	27.5572	-0.0587653	-0.301939	0.360704	1.04157	1.2328	0.778784	1.01772
1	29.6417	29.9445	30.03	25.1378	25.2544	25.3598	-3.67127	-3.48503	-3.50492	12.7398	11.1969	11.3523	11.763
2	33.1218	33.7775	34.0637	29.4283	30.0301	30.2344	-2.25331	-2.19932	-2.11741	4.76777	4.59262	4.33915	4.56651
3	30.6002	30.7217	30.793	29.2838	29.5517	29.4178	-2.92163	-3.06806	-2.8628	7.577	8.38642	7.27424	7.74589
4	31.1102	30.8992	31.0467	25.705	25.881	25.6338	-2.76989	-3.15692	-2.76224	6.82056	8.91925	6.7845	7.5081
5	32.0399	31.9666	31.4703	29.7605	29.4734	29.3849	-3.6673	-3.45354	-3.86133	12.7048	10.9551	14.5337	12.7312
6	31.9306	31.6133	31.8541	30.4688	30.0638	30.825	-2.77622	-2.68852	-3.20886	6.85057	6.44652	9.24618	7.51442
7	30.8035	31.0115	31.5219	25.7873	26.1549	26.7036	-3.15902	-3.31862	-3.35684	8.93222	9.9771	10.2449	9.71809
8	31.9104	31.4671	31.4089	29.0171	28.8002	28.7488	-3.05344	-3.27987	-3.28661	8.30188	9.71266	9.75817	9.25757
9	30.4017	30.8069	29.9966	29.7846	29.6627	29.3485	-3.6209	-3.09387	-3.58996	12.3026	8.53785	12.0416	10.9607
10	31.5309	31.486	31.1688	27.6106	27.5136	27.4294	-4.25492	-4.20273	-4.43573	19.0924	18.414	21.6415	19.7159
11	32.632	32.5833	32.8292	26.5208	26.4217	26.3725	0.164464	0.214861	0.509952	0.89226	0.861629	0.702246	0.818712
12	30.221	30.1252	30.0836	28.2016	28.5285	28.4858	-2.21869	-2.64137	-2.64025	4.6547	6.23923	6.23438	5.70944
13	32.8867	32.6129	32.3392	27.8974	27.7713	27.6452	-3.18591	-3.33357	-3.48124	9.10025	10.081	11.1675	10.1163
14	31.7498	31.2271	30.7293	27.6484	26.7438	26.4319	-1.84537	-1.46341	-1.64937	3.59344	2.7576	3.13696	3.16267
15	30.2569	30.308	30.1992	30.2741	30.0826	30.1671	-4.25525	-4.01268	-4.20594	19.0967	16.1412	18.455	17.8976
16	33.9555	33.8252	33.6267	28.8569	28.3183	28.2668	-3.07656	-2.66829	-2.81535	8.43598	6.35677	7.03889	7.27722
17	32.4076	32.3535	32.4144	25.6991	24.4766	24.1217	0.761814	1.9302	2.34598	0.589754	0.262392	0.196693	0.349613
18	29.8035	29.9588	29.7865	26.1076	26.1551	26.1402	-0.542154	-0.434347	-0.59179	1.45614	1.3513	1.50712	1.43819
19	34.6025	34.2797	34.3865	25.1424	24.9691	26.2463	1.28485	1.1354	-0.0350597	0.410413	0.45521	1.0246	0.630074
20	32.7918	32.9773	32.7855	27.1136	27.1383	27.4585	-0.268559	-0.107679	-0.619718	1.2046	1.07749	1.53657	1.27289
21	31.4779	31.4334	31.6433	29.581	29.2273	29.0601	-2.34111	-2.03192	-1.65485	5.06693	4.08949	3.1489	4.10177
22	34.7391	35.1461	35.515	26.0389	25.5593	26.0825	0.525095	1.41155	1.25742	0.694913	0.375906	0.418292	0.496371
23	33.2936	33.112	33.1711	25.4481	25.2386	25.6709	1.89884	1.92669	1.55348	0.268158	0.263032	0.340688	0.290626
24	31.5366	31.5297	31.2595	27.844	27.4525	27.81	-0.545488	-0.160803	-0.788556	1.45951	1.11791	1.72734	1.43492
25	32.8666	33.2151	33.2784	25.8063	25.7827	25.5465	-1.11481	-0.742796	-0.443251	2.16566	1.67342	1.35966	1.73291
26	33.3653	33.0621	33.1768	25.4456	25.1542	25.7115	1.973	1.96118	1.51856	0.254722	0.256818	0.349035	0.286858
27	34.8904	34.818	34.7975	30.0312	29.7555	29.6286	0.6212	0.824434	0.930831	0.65013	0.564704	0.524556	0.579797
28	31.1975	31.17	31.039	23.621	23.5812	24.0323	-0.598659	-0.586338	-1.16845	1.51431	1.50143	2.2477	1.75448
29	30.551	31.2776	31.0527	26.8464	27.1242	26.8262	-2.24211	-1.79333	-1.72022	4.73087	3.46615	3.29486	3.83063
30	29.8173	30.0758	30.08	29.8885	30.3796	29.9124	-4.30924	-4.54184	-4.07036	19.8249	23.2932	16.7997	19.9726
31	32.4285	31.6591	31.6621	25.4459	25.8765	25.2954	-1.19258	-2.39262	-1.80841	2.28561	5.25112	3.50255	3.67976
32	31.1129	31.0622	31.228	27.3847	27.4889	27.3	-2.21855	-2.37346	-2.01869	4.65426	5.18181	4.05217	4.62941
33	30.2714	30.3816	30.4871	29.0159	29.3055	29.3237	-2.98262	-3.16189	-3.07456	7.90418	8.95004	8.42432	8.42618
34	33.9673	34.2587	33.1998	24.3685	24.2822	24.025	1.42358	1.80133	0.99963	0.372787	0.28691	0.500128	0.386609
35	32.8682	32.7715	32.8795	25.1592	25.1181	25.1839	1.76227	1.70669	1.74886	0.294784	0.306363	0.297537	0.299561
36	29.7767	30.1808	30.2214	27.6317	27.6511	27.4361	-2.09302	-1.70833	-1.45269	4.26641	3.26782	2.73717	3.4238
37	33.2564	32.4265	31.4612	22.6321	22.6139	22.7168	2.44915	1.63744	0.569241	0.183119	0.321427	0.673971	0.392839
38	32.1738	32.2429	31.8355	24.4266	24.4427	24.2863	1.80043	1.85344	1.60253	0.287089	0.276732	0.329299	0.297707
39	31.0864	31.4595	30.4506	28.1263	27.862	27.3865	-1.27791	-0.640512	-1.17401	2.42488	1.55888	2.25639	2.08005
40	33.0858	33.0279	33.0731	24.3032	23.9959	24.1117	0.607371	0.856888	0.786184	0.656392	0.552142	0.579876	0.596137
41	31.8919	31.2791	31.6808	24.3867	24.4099	24.0937	1.55849	0.922386	1.64041	0.339507	0.527636	0.320765	0.395969
42	32.465	32.2908	32.3555	28.7848	28.5969	28.546	-0.557906	-0.544077	-0.428537	1.47213	1.45809	1.34587	1.42536
43	32.8672	32.8688	32.6409	24.6294	24.5993	24.4494	0.0626517	0.0943491	0.0163775	0.957503	0.936695	0.988712	0.96097
44	31.5504	31.409	31.622	23.0666	23.3009	23.1404	2.53709	2.16135	2.53485	0.17229	0.223546	0.172558	0.189465
45	31.6236	32.4814	32.1632	27.5256	26.5153	27.6526	-0.140007	1.72805	0.272516	1.10191	0.301859	0.827875	0.743881
46	33.8709	33.577	33.2827	24.2846	24.1889	24.0138	1.41116	1.21297	1.09372	0.376008	0.431381	0.468553	0.425314
47	31.7377	31.8484	31.955	25.4519	25.2188	25.3332	-0.353333	-0.116723	-0.661832	1.27751	1.08427	1.58209	1.31462
48	33.9587	33.6339	33.331	30.4306	30.4206	30.2594	-0.0167283	0.315262	0.672805	1.01166	0.803705	0.627286	0.814218
49	32.9491	32.9198	32.2878	25.1273	24.8614	24.7745	0.339062	0.682853	0.67508	0.790555	0.622932	0.626297	0.679928
50	33.7241	34.2658	34.2736	28.1669	28.1937	28.1908	-0.389576	0.125332	0.136083	1.31001	0.916793	0.909987	1.0456
51	29.8512	30.1455	30.1143	29.0018	28.9484	29.1375	-0.103259	0.574527	0.191639	1.0742	0.671506	0.87561	0.873771
52	32.8945	33.0961	33.3904	24.7361	24.6057	24.5424	-0.709912	-1.02479	-1.16647	1.6357	2.03466	2.24461	1.97166
53	33.3461	33.8542	33.4383	27.5026	27.333	27.3	-3.38871	-3.04099	-3.26124	10.4738	8.23057	9.5881	9.43081
54	31.2304	31.2549	31.4825	29.6191	29.8186	29.509	-2.62666	-2.80171	-2.26458	6.17595	6.97264	4.80513	5.98458
55	31.7456	33.4559	33.3269	24.0859	24.2187	25.0131	-0.515441	1.06198	0.138593	1.42943	0.478976	0.908405	0.938937
56	32.333	32.3293	31.1043	24.6196	24.6167	24.4577	1.76671	1.76589	0.699861	0.293879	0.294045	0.615631	0.401185
57	31.0049	30.8346	30.5236	28.1846	28.5132	28.4859	-1.41771	-1.91657	-2.20032	2.67161	3.77525	4.5958	3.68089
58	32.3394	33.1193	33.3373	24.5692	24.4183	24.4265	-0.404969	0.525783	0.735628	1.32406	0.694582	0.600556	0.873067
59	31.6783	31.6929	31.8041	24.6629	25.2112	24.9155	1.06861	0.534952	0.94182	0.476777	0.690181	0.520576	0.562511
60	32.0528	31.4673	32.0807	29.003	29.1625	29.2371	-1.18829	-1.93322	-1.39449	2.27883	3.81906	2.62896	2.90895
61	31.9315	32.7389	32.3324	24.1218	24.1523	24.2033	-0.365416	0.411445	-0.0460579	1.28825	0.75187	1.03244	1.02419
62	32.4578	32.8007	32.6402	26.2404	26.2091	26.1889	0.27074	0.644863	0.50454	0.828894	0.639553	0.704885	0.724444
63	29.5697	29.8236	29.7774	27.2306	27.4728	27.489	-1.89889	-1.88725	-1.9496	3.72925	3.69928	3.86268	3.76374
64	32.0794	31.6128	31.6448	22.8237	23.0896	23.1267	1.08056	0.347993	0.342905	0.472844	0.785676	0.788452	0.682324
65	32.5134	30.8664	33.4939	26.6055	26.2344	26.2982	-0.0388348	-1.31478	1.24903	1.02728	2.48765	0.420732	1.31189
66	32.9336	32.3799	33.1474	26.6466	27.886	28.233	2.04896	0.255888	0.676347	0.241658	0.837471	0.625748	0.568292
67	33.1473	33.2694	32.8296	23.9655	23.9945	24.0362	1.00663	1.09975	0.618301	0.497707	0.466597	0.651438	0.538581
68	32.1392	32.4315	31.95	25.1977	25.1102	24.4216	0.99473	1.37455	1.58165	0.50183	0.385674	0.334099	0.407201
69	30.6872	29.9148	30.301	27.5784	27.4249	27.5749	-1.12928	-1.7481	-1.51196	2.1875	3.35917	2.85197	2.79955
70	32.372	32.5654	32.3757	22.7042	22.4026	22.4464	1.49262	1.98758	1.75411	0.355367	0.252161	0.296456	0.301328
71	31.8773	31.5442	33.1169	25.4233	25.4676	25.3023	0.507349	0.1298	1.86794	0.703514	0.913958	0.273964	0.630479
72	30.1534	30.3182	31.6799	28.3234	28.2728	28.296	-2.40801	-2.19272	-0.854145	5.3074	4.57166	1.80769	3.89558
73	33.2339	32.9704	32.1172	23.4643	23.5757	23.2915	1.59444	1.21953	0.650469	0.331151	0.429423	0.637073	0.465883
74	31.696	31.6624	31.4333	27.2819	27.3045	27.3611	-1.53267	-1.58891	-1.87456	2.8932	3.00823	3.66691	3.18945
75	33.1028	33.3353	33.6588	26.2431	25.8538	26.0889	2.62166	3.24344	3.33183	0.162481	0.105591	0.0993161	0.122463
76	33.6085	33.5839	33.5261	24.2962	24.122	24.1533	1.13713	1.28676	1.19769	0.454663	0.40987	0.435973	0.433502
77	31.7051	31.5944	31.3127	28.6991	28.4905	28.3333	-2.94076	-2.84287	-2.96738	7.67817	7.17446	7.82113	7.55792
78	31.9921	32.2025	32.0881	25.1478	25.0371	25.0603	2.60628	2.92739	2.78968	0.164222	0.131452	0.144618	0.146764
79	32.3877	32.4734	32.2568	23.1927	23.2196	23.2415	1.01976	1.07863	0.84008	0.493197	0.473477	0.558613	0.508429
80	33.8834	33.3712	33.9155	27.1516	27.0999	27.2765	0.78503	0.324541	0.692275	0.58034	0.798553	0.618877	0.665923
81	31.7092	31.4279	31.3533	29.8276	29.8483	29.7005	-2.35648	-2.6584	-2.58524	5.1212	6.31331	6.00114	5.81188

## Sheet: NtftsH12
	cq			L25			ΔΔt			2-ΔΔt			AVERAGE
ck1	32.4521	32.4274	32.1466	24.0396	23.6928	23.5638	-0.164158	0.157961	0.00619769	1.12051	0.896291	0.995713	1.00417
ck2	33.7639	33.4328	32.9647	26.2238	26.1375	25.8953	0.23849	-0.00625455	-0.232236	0.847632	1.00434	1.17465	1.00888
ck3	31.9396	31.8023	31.6851	27.3315	27.2002	27.1301	0.019665	0.0137762	-0.0334412	0.986462	0.990496	1.02345	1.00014
1	28.7596	29.0037	29.2925	24.5206	24.3667	25.2935	-4.33766	-3.93964	-4.57771	20.2193	15.3444	23.8797	19.8145
2	31.9404	31.4197	31.9303	25.7993	26.3842	25.814	-1.16052	-2.26607	-1.1853	2.23538	4.81011	2.2741	3.10653
3	32.0949	32.3048	32.6783	29.0839	28.4213	28.4395	-1.57733	-0.704938	-0.349607	2.98418	1.63007	1.27421	1.96282
4	29.3051	29.5707	29.6161	24.8094	24.1958	24.7862	-4.08096	-3.20175	-3.74669	16.9235	9.20073	13.4235	13.1826
5	31.2068	30.9479	31.0387	27.3402	27.6436	28.0035	-3.43502	-3.99723	-4.26637	10.8154	15.9693	19.2445	15.3431
6	32.598	32.2441	32.9518	27.8963	28.4583	28.2991	0.113326	-0.802542	0.0643609	0.924455	1.74417	0.956369	1.20833
7	30.674	30.728	30.0813	24.327	24.2186	24.8317	-2.2296	-2.06734	-3.32714	4.69004	4.19112	10.0362	6.30579
8	30.9519	31.0582	30.9769	26.5438	27.4141	26.9311	-2.89351	-3.65745	-3.25575	7.43079	12.6183	9.55163	9.86691
9	30.2315	30.2138	30.2137	27.9226	27.9579	27.1624	-2.2795	-2.33249	-1.53711	4.85509	5.03673	2.90212	4.26465
10	30.3658	30.3155	30.4392	25.8507	25.9862	26.0814	-4.06158	-4.24742	-4.21882	16.6977	18.9933	18.6205	18.1038
11	30.5891	30.6118	31.2009	25.6118	25.6681	25.7634	-2.32434	-2.35791	-1.86404	5.00835	5.12628	3.64024	4.59162
12	31.1145	31.1426	31.0088	28.0417	28.132	28.1533	-1.51559	-1.57785	-1.73291	2.85916	2.98524	3.32398	3.05613
13	32.6531	32.67	32.7113	26.8167	26.8711	26.9139	-2.74024	-2.77776	-2.77934	6.68181	6.85788	6.86539	6.80169
14	33.5409	33.0461	32.9974	27.3096	27.3117	27.5893	-1.07021	-1.56712	-1.89343	2.09975	2.96313	3.71518	2.92602
15	31.8357	31.6185	31.4646	28.4231	28.5139	28.6634	-1.17586	-1.48384	-1.78727	2.25928	2.79691	3.4516	2.83593
16	31.6769	31.2036	31.7861	27.1846	27.1385	27.0439	-4.08437	-4.51165	-3.83449	16.9636	22.8109	14.2659	18.0134
17	29.5332	30.9807	29.5989	25.2275	24.2863	24.4352	-2.99595	-0.607191	-2.13792	7.97759	1.52329	4.40127	4.63405
18	30.2527	30.2913	30.1758	26.7372	26.9581	26.8539	-1.07287	-1.25523	-1.26649	2.10362	2.38706	2.40576	2.29881
19	32.7836	32.0589	32.4342	25.7463	25.7655	25.76	-1.53932	-2.28323	-1.90254	2.90658	4.86767	3.73871	3.83765
20	32.4787	32.2059	31.6014	26.7234	26.9958	27.1489	-1.54636	-2.09149	-2.84912	2.9208	4.26188	7.20562	4.7961
21	31.6113	31.6609	31.9204	29.3306	29.4152	29.4504	-2.3077	-2.34273	-2.11841	4.95094	5.0726	4.34214	4.78856
22	32.3371	30.4629	31.4024	26.1663	26.4793	26.3755	-2.40584	-4.5931	-3.54972	5.29944	24.1358	11.7104	13.7152
23	32.6999	31.8146	32.0471	26.0227	25.9373	25.8388	-0.624322	-1.42432	-1.09331	1.54149	2.68387	2.13363	2.11966
24	30.9069	31.1048	30.819	27.131	27.3586	27.0223	-0.812535	-0.842233	-0.791686	1.75629	1.79282	1.7311	1.76007
25	30.2208	30.1268	30.1413	25.7388	25.5894	25.7923	-4.09471	-4.03931	-4.22764	17.0856	16.4419	18.7347	17.4207
26	32.6029	32.5679	33.0967	26.0764	25.9328	26.046	-0.775105	-0.666457	-0.250859	1.71131	1.58717	1.18992	1.49613
27	33.9336	33.7053	33.8385	29.8973	29.8487	29.8336	-0.552122	-0.731816	-0.58357	1.46624	1.66073	1.49855	1.54184
28	28.4305	29.1263	29.0326	23.8659	23.9045	23.8832	-4.01204	-3.35485	-3.42728	16.1341	10.2308	10.7576	12.3742
29	30.6831	29.9586	30.2498	25.6966	25.4782	25.3132	-2.3151	-2.82114	-2.36497	4.9764	7.06722	5.15143	5.73168
30	31.7268	31.0081	31.3288	29.1514	28.9829	29.4332	-2.01299	-2.56324	-2.69283	4.03617	5.91032	6.46582	5.47077
31	29.6502	29.4689	29.3698	24.7297	24.7455	24.6841	-3.65611	-3.85322	-3.89098	12.6066	14.4522	14.8355	13.9648
32	30.0495	29.717	29.5638	26.4882	26.6827	26.7069	-3.74039	-4.26733	-4.44477	13.365	19.2573	21.7775	18.1333
33	29.9059	29.7017	29.5217	29.4871	29.3816	29.2714	-4.16962	-4.26828	-4.33801	17.9961	19.27	20.2242	19.1634
34	33.1954	33.4623	32.9313	27.0848	26.9062	27.1939	-2.46603	-2.02059	-2.83927	5.5252	4.05749	7.15658	5.57975
35	32.4375	32.6877	32.1873	27.8879	27.608	26.6304	-2.75201	-2.22189	-1.74462	6.73656	4.66504	3.35106	4.91756
36	31.9207	32.0105	33.3982	28.2433	28.595	27.8915	-0.910939	-1.17294	0.918258	1.88027	2.25471	0.529147	1.55471
37	32.4281	32.749	32.8922	25.4346	25.0998	25.3824	-1.58313	-0.92745	-1.06688	2.9962	1.90191	2.0949	2.331
38	33.9406	33.4784	34.2103	26.1611	26.2153	26.3313	0.477853	-0.0384382	0.577498	0.718046	1.027	0.670125	0.805057
39	33.2025	33.2153	33.3163	28.6175	28.4394	28.0368	-0.00339557	0.187489	0.69108	1.00236	0.878133	0.61939	0.833293
40	32.6494	33.836	33.7334	25.6703	25.9564	25.969	-1.59753	-0.697076	-0.812217	3.02625	1.62122	1.75591	2.13446
41	33.1224	33.1477	32.5977	26.6245	26.2405	26.2734	-0.803663	-0.394418	-0.977366	1.74553	1.31441	1.96887	1.67627
42	32.3379	32.008	32.6417	26.3565	26.2306	26.2837	1.39301	1.18903	1.76951	0.380769	0.438598	0.293308	0.370892
43	33.1103	31.1538	31.2291	24.9527	25.1793	25.1554	-0.419043	-2.6021	-2.50303	1.33704	6.07171	5.66874	4.35916
44	32.9923	31.8189	32.1964	24.882	24.6175	24.5313	0.808754	-0.100214	0.363519	0.570875	1.07193	0.777266	0.806691
45	30.3991	30.3613	30.7184	24.0828	24.2848	24.1077	1.72789	1.4881	2.02224	0.301893	0.356482	0.246176	0.301517
46	31.4369	31.4268	31.4269	29.5639	29.9472	29.7556	-6.70369	-7.09701	-6.90529	104.235	136.903	119.867	120.335
47	31.6546	31.3242	31.7882	30.4765	29.4273	28.378	-6.12351	-5.40468	-3.89141	69.7205	42.3613	14.8399	42.3072
48	30.0899	29.857	29.806	28.9751	28.3633	28.5961	-3.47359	-3.09475	-3.37848	11.1085	8.54306	10.3998	10.0171
49	32.6373	32.3681	32.2409	29.4899	29.2792	29.0685	-5.42929	-5.48779	-5.40423	43.0903	44.8735	42.3483	43.4374
50	29.6509	29.314	28.977	28.7549	28.5582	28.1892	-6.4055	-6.5458	-6.51384	84.7713	93.429	91.3824	89.8609
51	31.5791	31.8012	31.9861	33.0647	33.1435	33.2223	-6.07405	-5.93073	-5.82454	67.3709	60.9997	56.6711	61.6806
52	33.0659	32.6842	32.0157	25.7764	25.9437	25.6092	-1.28718	-1.83616	-2.17013	2.44051	3.57057	4.50065	3.50391
53	28.0827	27.9936	27.8846	28.3213	27.8105	27.2997	-7.54015	-7.11847	-6.71667	186.128	138.955	105.176	143.42
54	33.0248	33.0973	33.1706	28.0409	28.061	27.9241	0.395492	0.447936	0.65807	0.76023	0.733091	0.633726	0.709016
55	31.8404	32.0675	31.733	25.0868	25.16	25.0928	-1.82309	-1.66916	-1.9365	3.53838	3.18028	3.82777	3.51548
56	32.9411	31.5264	32.0448	25.4902	25.723	25.5771	0.149274	-1.49813	-0.833836	0.901704	2.82477	1.78242	1.8363
57	31.4382	31.2553	29.4804	26.178	26.5417	25.9871	0.671704	0.125147	-1.09511	0.627765	0.916911	2.13629	1.22699
58	32.7983	32.0085	32.1021	25.5502	25.2809	25.315	-1.32856	-1.8491	-1.78963	2.51152	3.60276	3.45726	3.19051
59	30.4088	30.5968	31.1403	25.3247	25.5377	25.4245	-2.21747	-2.24247	-1.5858	4.65076	4.73207	3.00175	4.12819
60	31.5633	32.2541	32.0881	27.2966	27.2421	27.455	-0.321736	0.423644	0.0447414	1.24983	0.745539	0.969464	0.988279
61	31.3523	31.5719	31.9995	24.3769	24.8962	24.9	-1.60127	-1.90094	-1.47711	3.03409	3.73456	2.78391	3.18419
62	32.4433	32.653	32.8493	26.2184	26.9952	25.7197	-1.0767	-1.64376	-0.171983	2.10921	3.12479	1.12661	2.1202
63	32.3769	32.4421	33.1072	27.4131	27.5391	27.5446	0.375357	0.314573	0.974195	0.770914	0.804089	0.509024	0.694676
64	32.2805	32.6944	33.0366	24.8908	25.1653	25.2175	-1.1869	-1.04755	-0.757634	2.27664	2.06702	1.69072	2.01146
65	32.7203	32.9226	32.703	27.0731	27.3635	26.9345	-1.65446	-1.7425	-1.5331	3.14806	3.34615	2.89408	3.12943
66	29.9336	29.3799	30.1474	26.2243	26.1774	25.8806	-0.879109	-1.38585	-0.321638	1.83924	2.61325	1.24975	1.90075
67	33.0823	32.9018	33.0951	25.6351	25.381	25.683	-1.12947	-1.0559	-1.16453	2.18778	2.07902	2.2416	2.16947
68	32.5372	33.948	34.0592	26.9735	28.709	28.5966	-1.73791	-2.06265	-1.83898	3.33552	4.17752	3.57756	3.69687
69	32.3377	31.9967	32.3751	28.3815	28.2181	28.313	-0.632103	-0.809726	-0.52629	1.54982	1.75288	1.44022	1.58097
70	31.7571	32.0907	32.217	25.0105	25.2967	25.6181	-1.83001	-1.78275	-1.97782	3.55538	3.44081	3.93898	3.64506
71	32.9566	33.3656	33.4877	24.8224	26.929	27.2236	0.832598	-0.864917	-1.03751	0.561517	1.82123	2.05269	1.47848
72	27.8725	28.2967	27.3454	24.1951	24.6582	24.6546	-0.910994	-0.949907	-1.8976	1.88034	1.93175	3.72594	2.51267
73	33.8081	32.4344	33.0059	24.8531	25.1107	25.458	0.378366	-1.25299	-1.02883	0.769308	2.38335	2.04037	1.73101
74	30.4341	30.4383	30.43	23.6326	23.8669	23.7498	-0.500058	-0.730191	-0.621359	1.41427	1.65886	1.53832	1.53715
75	32.3487	32.7141	32.9409	25.3749	25.233	28.4956	2.38538	2.89275	-0.143095	0.191395	0.134647	1.10427	0.476771
76	31.0615	30.4677	30.5287	23.6531	23.0549	24.2513	-1.16825	-1.16394	-2.29926	2.24739	2.24068	4.92205	3.13671
77	29.7878	29.8831	30.068	25.86	25.2563	25.0412	-3.37372	-2.67478	-2.27473	10.3655	6.38543	4.83908	7.19667
78	32.3979	32.0345	32.2314	24.5073	24.8746	26.8162	3.30219	2.57153	0.826845	0.101378	0.168226	0.563761	0.277788
79	32.9328	32.386	32.6307	25.5538	25.5481	25.551	-1.19762	-1.73884	-1.49689	2.29361	3.33767	2.82233	2.81787
80	31.3625	31.5752	31.4185	23.6838	24.8339	24.2588	0.37717	-0.560292	-0.141865	0.769946	1.47457	1.10333	1.11595
81	31.5188	30.9109	31.0121	27.7621	29.0281	28.3951	-0.831668	-2.70563	-1.97138	1.77974	6.52341	3.92142	4.07486

## Sheet: Handling number
	2 h			12 h			24 h
	root	stem	leaf	root	stem	leaf	root	stem	leaf
15%PEG6000	1	2	3	4	5	6	7	8	9
5%Nacl	10	11	12	13	14	15	16	17	18
38℃	19	20	21	22	23	24	25	26	27
4℃	28	29	30	31	32	33	34	35	36
UV	37	38	39	40	41	42	43	44	45
glare	46	47	48	49	50	51	52	53	54
IAA	55	56	57	58	59	60	61	62	63
SA	64	65	66	67	68	69	70	71	72
GA3	73	74	75	76	77	78	79	80	81
